# Supplementary material for: Aging Activates the Immune System and Alters the Regenerative Capacity in the Zebrafish Heart
Source: Cells. 2022 Jan 20;11(3):345. doi: 10.3390/cells11030345 (PMC8834511; doi:10.3390/cells11030345)
Supplement: Supplementary file 1 [file cells-11-00345-s001.zip]

Archive with 14 entries (13 files):
- Supplement_Reuter_et_al(Cells)/
- Supplement_Reuter_et_al(Cells)/.DS_Store
- __MACOSX/Supplement_Reuter_et_al(Cells)/._.DS_Store
- Supplement_Reuter_et_al(Cells)/movie1.avi
- __MACOSX/Supplement_Reuter_et_al(Cells)/._movie1.avi
- Supplement_Reuter_et_al(Cells)/movie2.avi
- __MACOSX/Supplement_Reuter_et_al(Cells)/._movie2.avi
- Supplement_Reuter_et_al(Cells)/Supporting_Information.pdf
- __MACOSX/Supplement_Reuter_et_al(Cells)/._Supporting_Information.pdf
- Supplement_Reuter_et_al(Cells)/movie3.mp4
- __MACOSX/Supplement_Reuter_et_al(Cells)/._movie3.mp4
- Supplement_Reuter_et_al(Cells)/movie4.mp4
- Supplement_Reuter_et_al(Cells)/SupplementalTables1to6.xlsx
- __MACOSX/Supplement_Reuter_et_al(Cells)/._SupplementalTables1to6.xlsx
