# Supplementary material for: Aging Activates the Immune System and Alters the Regenerative Capacity in the Zebrafish Heart
Source: Cells. 2022 Jan 20;11(3):345. doi: 10.3390/cells11030345 (PMC8834511; doi:10.3390/cells11030345)
Supplement: Supplementary file 1 [file cells-11-00345-s001.zip › Supplement_Reuter_et_al(Cells)/SupplementalTables1to6.xlsx]

## Sheet: Table1 DEGs
ENSEMBL	baseMean	old.Mean	young.Mean	log2FoldChange	lfcSE	stat	pvalue	padj	symbol
ENSDARG00000038805	169.848	319.827	19.8689	3.70081	0.292411	12.4056	2.44e-35	2.28e-31	pigp
ENSDARG00000055901	225.377	439.112	11.6415	4.59153	0.356513	12.4002	2.61e-35	2.28e-31	steap4
ENSDARG00000096508	176.248	4.96526	347.53	-5.1899	0.384205	-12.2414	1.87e-34	1.09e-30	NA
ENSDARG00000102191	1068.38	148.796	1987.96	-3.41348	0.313993	-10.8562	1.86e-27	8.15e-24	LOC101886030
ENSDARG00000115161	2254.07	0.286682	4507.85	-8.54175	0.449702	-10.7388	6.69e-27	2.34e-23	NA
ENSDARG00000040864	234.48	426.313	42.647	3.06345	0.29682	10.2562	1.11e-24	3.24e-21	si:dkey-286j15.1
ENSDARG00000057113	2039.13	3343.62	734.641	2.10568	0.210306	10.0104	1.37e-23	3.43e-20	c6
ENSDARG00000017984	95.3337	185.878	4.78976	4.36713	0.401561	9.96363	2.2e-23	4.81e-20	zgc:172106
ENSDARG00000032238	403.248	158.415	648.081	-1.96518	0.200462	-9.79449	1.19e-22	2.31e-19	dnm3a
ENSDARG00000070873	130.159	230.559	29.7585	2.7379	0.288524	9.40639	5.13e-21	8.98e-18	ccl25b
ENSDARG00000043342	89.9943	4.22314	175.766	-4.26511	0.432972	-9.111	8.16e-20	1.3e-16	gpx3
ENSDARG00000097721	119.373	205.853	32.8932	2.47631	0.271958	9.04011	1.57e-19	2.26e-16	NA
ENSDARG00000103837	283.302	556.929	9.6744	4.33451	0.473354	9.0322	1.68e-19	2.26e-16	LOC100329813
ENSDARG00000062956	809.173	333.131	1285.22	-1.87663	0.209293	-8.96324	3.15e-19	3.94e-16	dagla
ENSDARG00000096355	201.811	394.88	8.74138	4.19603	0.45928	8.91648	4.81e-19	5.61e-16	NA
ENSDARG00000037116	347.875	573.282	122.469	2.1177	0.240289	8.80116	1.35e-18	1.48e-15	cxcl12a
ENSDARG00000113820	182.657	23.3775	341.937	-3.33428	0.385749	-8.56912	1.04e-17	1.07e-14	cyp46a1.4
ENSDARG00000037639	70.2365	133.568	6.90509	3.53497	0.410069	8.24416	1.66e-16	1.53e-13	nkx3.2
ENSDARG00000079175	812.633	1291.23	334.039	1.86696	0.226261	8.24817	1.61e-16	1.53e-13	si:ch211-79k12.1
ENSDARG00000038424	236.681	440.468	32.8941	3.20651	0.387875	8.21637	2.1e-16	1.83e-13	si:dkey-8k3.2
ENSDARG00000105320	70.4102	137.051	3.76923	3.98119	0.449659	8.15223	3.57e-16	2.98e-13	LOC103908760
ENSDARG00000087804	224.214	386.314	62.1144	2.42941	0.300058	8.07168	6.93e-16	5.51e-13	tnfrsf11a
ENSDARG00000041411	58.382	111.989	4.77536	3.65195	0.426643	8.00927	1.15e-15	8.78e-13	rad51
ENSDARG00000089853	45.6197	4.67691	86.5625	-3.45632	0.418783	-7.74097	9.87e-15	7.19e-12	si:dkey-22n8.3
ENSDARG00000078245	52.4831	1.48966	103.477	-4.3427	0.464707	-7.6927	1.44e-14	1.01e-11	gal3st1b
ENSDARG00000090708	42.5394	2.68056	82.3983	-3.76604	0.454589	-7.41997	1.17e-13	7.88e-11	NA
ENSDARG00000099860	570.318	91.0194	1049.62	-2.974	0.403161	-7.3733	1.66e-13	1.08e-10	pkmb
ENSDARG00000061974	86.7478	0.369394	173.126	-5.71039	0.453658	-7.36664	1.75e-13	1.09e-10	grhl2b
ENSDARG00000069660	221.426	425.854	16.9977	3.46454	0.476962	7.25185	4.11e-13	2.48e-10	chrnb1
ENSDARG00000088444	45.2284	7.56144	82.8954	-2.9414	0.39381	-7.22672	4.95e-13	2.89e-10	NA
ENSDARG00000075881	1327.44	522.806	2132.07	-1.90579	0.265682	-7.17183	7.4e-13	4.18e-10	si:ch211-39k3.2
ENSDARG00000045968	951.668	354.197	1549.14	-1.98177	0.282258	-7.01893	2.24e-12	1.22e-09	spg11
ENSDARG00000015065	1373.6	2308.56	438.636	2.18817	0.314033	6.96657	3.25e-12	1.72e-09	c4
ENSDARG00000011023	239.634	431.972	47.2949	2.72534	0.391993	6.93158	4.16e-12	2.14e-09	pdlim3a
ENSDARG00000037554	127.115	225.506	28.7244	2.58668	0.371637	6.91628	4.64e-12	2.32e-09	arhgef3l
ENSDARG00000008473	71.431	119.924	22.9378	2.17754	0.313395	6.88971	5.59e-12	2.72e-09	asb14a
ENSDARG00000071017	319.266	494.836	143.696	1.69166	0.247571	6.82743	8.65e-12	4.09e-09	nt5e
ENSDARG00000008849	37.1068	74.2135	0	4.56909	0.505761	6.81605	9.36e-12	4.28e-09	ptprq
ENSDARG00000100426	1175.44	727.971	1622.9	-1.13051	0.165915	-6.8133	9.54e-12	4.28e-09	fam167b
ENSDARG00000035120	39.6851	74.2271	5.14302	3.086	0.432339	6.78339	1.17e-11	5.13e-09	NA
ENSDARG00000060551	52.8054	13.4993	92.1115	-2.45269	0.359147	-6.73098	1.69e-11	7.19e-09	rps6ka5
ENSDARG00000101234	163.668	319.747	7.58789	3.43126	0.523072	6.66051	2.73e-11	1.14e-08	nsmfb
ENSDARG00000073688	553.015	164.256	941.774	-2.25295	0.342603	-6.57208	4.96e-11	2.02e-08	nav2a
ENSDARG00000088750	135.519	259.689	11.3489	3.23315	0.493112	6.53729	6.26e-11	2.49e-08	otogl
ENSDARG00000097938	62.6949	5.01256	120.377	-3.28143	0.48664	-6.53402	6.4e-11	2.49e-08	asb5a
ENSDARG00000014953	1140.45	534.468	1746.43	-1.6162	0.251843	-6.41646	1.39e-10	5.31e-08	cnih3
ENSDARG00000080329	116.527	57.2926	175.761	-1.54059	0.240326	-6.39877	1.57e-10	5.83e-08	NA
ENSDARG00000031885	126.825	219.342	34.3083	2.34629	0.365453	6.39009	1.66e-10	6.04e-08	psmb12
ENSDARG00000032769	189.19	74.7094	303.671	-1.86857	0.293565	-6.35467	2.09e-10	7.46e-08	slc38a9
ENSDARG00000090638	129.985	44.8611	215.109	-2.04694	0.323959	-6.29908	2.99e-10	1.05e-07	NA
ENSDARG00000031243	40.2914	80.2326	0.350154	4.6378	0.484234	6.2647	3.74e-10	1.28e-07	snai3
ENSDARG00000095512	107.083	182.965	31.2015	2.24984	0.358584	6.24197	4.32e-10	1.45e-07	rca2.2
ENSDARG00000036359	206.605	322.772	90.4373	1.71728	0.275395	6.22732	4.74e-10	1.57e-07	riox2
ENSDARG00000009567	2335.52	1416.31	3254.73	-1.16565	0.187287	-6.22362	4.86e-10	1.57e-07	spegb
ENSDARG00000045947	2710.69	1698.9	3722.48	-1.10237	0.177857	-6.19788	5.72e-10	1.82e-07	hrc
ENSDARG00000012535	38.0343	2.31283	73.7557	-3.36038	0.503621	-6.18335	6.28e-10	1.96e-07	epx
ENSDARG00000091111	184.341	277.251	91.4305	1.51919	0.245713	6.17552	6.59e-10	2.02e-07	si:ch211-15b10.6
ENSDARG00000037030	1246.38	536.345	1956.41	-1.73965	0.28222	-6.16342	7.12e-10	2.15e-07	casz1
ENSDARG00000052405	57.9932	5.32029	110.666	-3.10612	0.493212	-6.14673	7.91e-10	2.35e-07	pak6b
ENSDARG00000089429	46.5727	92.7984	0.347049	4.34824	0.511261	6.11919	9.41e-10	2.61e-07	NA
ENSDARG00000091126	263.819	474.367	53.2711	2.59734	0.423515	6.12592	9.02e-10	2.61e-07	rnf207a
ENSDARG00000094965	1743.09	2758.92	727.257	1.78218	0.291063	6.1224	9.22e-10	2.61e-07	nfil3-5
ENSDARG00000105470	39.367	74.9679	3.76613	3.1163	0.483224	6.12078	9.31e-10	2.61e-07	si:dkey-23a13.2
ENSDARG00000010244	3344.21	4535.55	2152.86	1.04908	0.17157	6.11446	9.69e-10	2.65e-07	rpl22l1
ENSDARG00000032932	231.23	365.794	96.6661	1.77817	0.291185	6.09926	1.07e-09	2.87e-07	cnksr1
ENSDARG00000071059	36.6688	65.4491	7.88862	2.54651	0.406463	6.09489	1.1e-09	2.87e-07	gtpbp2b
ENSDARG00000080675	162.064	270.721	53.4066	2.0939	0.342715	6.09405	1.1e-09	2.87e-07	si:dkey-71b5.7
ENSDARG00000101030	79.2844	135.622	22.9469	2.24357	0.366912	6.07	1.28e-09	3.29e-07	si:ch73-158p21.3
ENSDARG00000052515	555.393	806.556	304.231	1.34827	0.222264	6.06439	1.32e-09	3.36e-07	calcoco2
ENSDARG00000060123	216.916	371.484	62.3488	2.24481	0.371277	6.03439	1.6e-09	3.99e-07	ca16b
ENSDARG00000058873	266.334	32.5449	500.124	-2.90264	0.485302	-6.00846	1.87e-09	4.62e-07	ptpdc1b
ENSDARG00000013997	371.827	146.032	597.621	-1.86105	0.309763	-6.00379	1.93e-09	4.68e-07	NA
ENSDARG00000060070	144.77	220.84	68.7001	1.58618	0.264071	5.99646	2.02e-09	4.83e-07	adcy7
ENSDARG00000024488	40.9915	73.7874	8.19555	2.59123	0.422386	5.98552	2.16e-09	5.1e-07	top2a
ENSDARG00000086418	767.044	1072.6	461.491	1.17751	0.197551	5.95968	2.53e-09	5.9e-07	LOC100002266
ENSDARG00000100484	46.7482	6.14012	87.3562	-2.88202	0.471972	-5.95483	2.6e-09	5.99e-07	LOC101884623
ENSDARG00000078468	30.4045	2.77536	58.0337	-3.10073	0.487863	-5.94082	2.84e-09	6.44e-07	fap
ENSDARG00000103324	25.0462	48.7155	1.37689	3.46788	0.49221	5.90444	3.54e-09	7.94e-07	NA
ENSDARG00000061121	497.403	771.674	223.131	1.66655	0.282264	5.90162	3.6e-09	7.97e-07	adgrl3.1
ENSDARG00000003991	500.584	124.24	876.928	-2.38014	0.403553	-5.89813	3.68e-09	8.04e-07	fhl2b
ENSDARG00000026704	39.263	70.7188	7.80728	2.57917	0.428245	5.87061	4.34e-09	9.38e-07	ftr72
ENSDARG00000040777	546.445	157.573	935.318	-2.22692	0.379669	-5.8648	4.5e-09	9.59e-07	inhbb
ENSDARG00000090903	1246.02	647.491	1844.55	-1.43322	0.24515	-5.84562	5.05e-09	1.06e-06	creb3l3b
ENSDARG00000098753	278.976	422.195	135.758	1.53894	0.263205	5.84271	5.14e-09	1.07e-06	elmo1
ENSDARG00000044125	377.354	602.696	152.012	1.8173	0.31094	5.84051	5.2e-09	1.07e-06	txn
ENSDARG00000068233	193.85	317.455	70.2458	1.95602	0.334714	5.83339	5.43e-09	1.1e-06	zgc:64051
ENSDARG00000025920	197.77	97.3016	298.238	-1.52119	0.262973	-5.77934	7.5e-09	1.51e-06	tiam1b
ENSDARG00000009336	135.434	216.877	53.9914	1.83028	0.316214	5.77435	7.73e-09	1.54e-06	aif1l
ENSDARG00000059235	78.723	132.892	24.5537	2.1338	0.367632	5.76831	8.01e-09	1.57e-06	zgc:113274
ENSDARG00000036787	106.871	187.933	25.81	2.38741	0.413665	5.74156	9.38e-09	1.82e-06	tap2a
ENSDARG00000098204	295.136	521.366	68.9063	2.40988	0.421995	5.70772	1.15e-08	2.2e-06	si:dkeyp-118h9.7
ENSDARG00000033735	109.423	183.494	35.3525	2.08704	0.364531	5.70235	1.18e-08	2.25e-06	ncf1
ENSDARG00000076919	123.353	227.474	19.2324	2.68748	0.475073	5.64493	1.65e-08	3.11e-06	igdcc4
ENSDARG00000067701	39.3079	77.5684	1.04736	3.41872	0.534134	5.63514	1.75e-08	3.26e-06	myoz3a
ENSDARG00000058940	732.533	451.999	1013.07	-1.12673	0.200107	-5.63006	1.8e-08	3.32e-06	si:ch211-248e11.2
ENSDARG00000094002	101.614	190.503	12.7247	2.79196	0.496212	5.61744	1.94e-08	3.53e-06	ccl34b.4
ENSDARG00000062058	5452.08	3786.8	7117.36	-0.891369	0.159065	-5.60375	2.1e-08	3.78e-06	slc12a7b
ENSDARG00000022841	54.4572	92.8489	16.0655	2.17147	0.384572	5.58971	2.27e-08	4.06e-06	ptk2ba
ENSDARG00000076189	124.542	203.203	45.8817	1.91754	0.344208	5.55511	2.77e-08	4.9e-06	ccdc88b
ENSDARG00000076182	205.794	365.519	46.0698	2.41899	0.436002	5.54218	2.99e-08	5.23e-06	stat1b
ENSDARG00000090071	30.3113	56.4538	4.16881	2.76216	0.480543	5.5058	3.67e-08	6.37e-06	rxfp1
ENSDARG00000056874	271.055	476.043	66.0666	2.34031	0.425613	5.49578	3.89e-08	6.67e-06	lygl1
ENSDARG00000005789	66.5282	109.029	24.0273	1.93648	0.351055	5.48297	4.18e-08	7.1e-06	enpp1
ENSDARG00000103924	460.801	677.053	244.549	1.3889	0.253558	5.47585	4.35e-08	7.33e-06	zgc:154055
ENSDARG00000102051	429.966	644.322	215.611	1.47968	0.272279	5.43214	5.57e-08	9.28e-06	mtbl
ENSDARG00000001303	361.453	632.107	90.799	2.30349	0.42467	5.42477	5.8e-08	9.58e-06	psmb8a
ENSDARG00000101828	23.7858	44.4821	3.08954	2.78436	0.482502	5.41577	6.1e-08	9.98e-06	NA
ENSDARG00000043571	563.127	823.824	302.431	1.36725	0.252873	5.40547	6.46e-08	1.05e-05	zgc:103670
ENSDARG00000104632	342.332	224.361	460.302	-1.00577	0.187525	-5.36218	8.22e-08	1.32e-05	rerg
ENSDARG00000102713	39.1968	74.2072	4.18632	2.80686	0.509613	5.35942	8.35e-08	1.33e-05	NA
ENSDARG00000006508	1076.82	622.426	1531.21	-1.23928	0.231882	-5.34388	9.1e-08	1.43e-05	pip5k1bb
ENSDARG00000097011	12133.8	4888.35	19379.3	-1.78821	0.334879	-5.34062	9.26e-08	1.44e-05	hbaa1
ENSDARG00000101479	155.641	276.034	35.2474	2.37433	0.443909	5.33952	9.32e-08	1.44e-05	LOC100003647
ENSDARG00000029720	141.532	262.133	20.9304	2.63101	0.494512	5.33513	9.55e-08	1.47e-05	si:dkeyp-9d4.2
ENSDARG00000090352	108.81	200.032	17.5879	2.582	0.486445	5.30284	1.14e-07	1.73e-05	NA
ENSDARG00000004262	210.616	129.676	291.555	-1.12757	0.21281	-5.29621	1.18e-07	1.77e-05	cyp46a1.2
ENSDARG00000024443	190.157	283.327	96.9868	1.44824	0.2732	5.29594	1.18e-07	1.77e-05	gnpda2
ENSDARG00000074526	297.779	527.218	68.3393	2.35445	0.445365	5.28982	1.22e-07	1.82e-05	zbtb16b
ENSDARG00000088641	75.5593	142.852	8.26646	2.72907	0.518121	5.2741	1.33e-07	1.96e-05	grn2
ENSDARG00000020427	26.8576	50.9552	2.76	2.82928	0.507594	5.26861	1.37e-07	2e-05	nceh1a
ENSDARG00000074217	93.1731	169.535	16.811	2.50827	0.476645	5.24411	1.57e-07	2.27e-05	si:dkey-188i13.6
ENSDARG00000026895	20.5356	39.6942	1.37689	3.07612	0.513664	5.23469	1.65e-07	2.37e-05	tor1l3
ENSDARG00000078364	123.121	202.638	43.6039	1.93631	0.369679	5.22317	1.76e-07	2.5e-05	LOC570571
ENSDARG00000037484	147.313	224.668	69.9575	1.55394	0.298491	5.19815	2.01e-07	2.84e-05	tmem192
ENSDARG00000027065	397.302	270.936	523.667	-0.925351	0.178718	-5.17692	2.26e-07	3.16e-05	slc38a3a
ENSDARG00000056089	1099.03	752.782	1445.27	-0.916824	0.177336	-5.16973	2.34e-07	3.26e-05	nrbp1
ENSDARG00000075748	195.006	301.978	88.0348	1.62354	0.31458	5.15516	2.53e-07	3.49e-05	zgc:172352
ENSDARG00000024789	53.854	106.696	1.01234	2.76478	0.556855	5.15146	2.58e-07	3.53e-05	mxc
ENSDARG00000018393	435.339	194.136	676.542	-1.64107	0.319302	-5.13796	2.78e-07	3.74e-05	kank2
ENSDARG00000091150	48.4494	76.2968	20.602	1.70472	0.329554	5.13861	2.77e-07	3.74e-05	mki67
ENSDARG00000010132	575.219	342.335	808.103	-1.18241	0.230756	-5.12311	3.01e-07	3.99e-05	dacha
ENSDARG00000074846	146.62	223.163	70.0776	1.5408	0.300339	5.12272	3.01e-07	3.99e-05	si:ch73-203a8.1
ENSDARG00000039747	15.8496	31.6992	0	2.9176	0.554679	5.10637	3.28e-07	4.29e-05	NA
ENSDARG00000104890	12.7387	25.4774	0	3.03102	0.550073	5.10661	3.28e-07	4.29e-05	si:dkey-29j8.1
ENSDARG00000082084	423.445	272.606	574.283	-1.03802	0.203837	-5.0915	3.55e-07	4.6e-05	NA
ENSDARG00000039682	37.4762	0.314809	74.6377	-2.90083	0.556577	-5.08155	3.74e-07	4.82e-05	si:ch211-121a2.2
ENSDARG00000086207	78.3856	28.264	128.507	-1.89387	0.371333	-5.07783	3.82e-07	4.88e-05	grin2da
ENSDARG00000077239	75.7382	142.574	8.90294	2.6299	0.521149	5.06672	4.05e-07	5.13e-05	si:ch211-165i18.2
ENSDARG00000017128	63.4876	98.4917	28.4836	1.625	0.320026	5.05631	4.27e-07	5.38e-05	myofl
ENSDARG00000004692	621.071	360.247	881.895	-1.2285	0.243164	-5.05144	4.38e-07	5.42e-05	nabp1a
ENSDARG00000027063	629.138	945.847	312.428	1.47952	0.292774	5.05216	4.37e-07	5.42e-05	arpc1b
ENSDARG00000062959	183.46	66.0191	300.9	-1.90168	0.376025	-5.05095	4.4e-07	5.42e-05	zgc:158785
ENSDARG00000036848	405.259	89.5464	720.971	-2.33274	0.463267	-5.04801	4.46e-07	5.46e-05	slc43a2a
ENSDARG00000009594	1002.33	686.185	1318.48	-0.916127	0.181757	-5.04011	4.65e-07	5.65e-05	nr1d2b
ENSDARG00000029463	591.044	415.033	767.055	-0.865108	0.172258	-5.02175	5.12e-07	6.18e-05	asap1a
ENSDARG00000012729	123.329	192.741	53.9174	1.66006	0.330242	5.01673	5.26e-07	6.3e-05	hcls1
ENSDARG00000054060	780.175	502.964	1057.39	-1.03299	0.20613	-5.01086	5.42e-07	6.43e-05	pof1b
ENSDARG00000062971	1501.26	1094.85	1907.66	-0.784843	0.156651	-5.01	5.44e-07	6.43e-05	sdhaf2
ENSDARG00000032389	720.308	449.78	990.836	-1.09499	0.218664	-5.00718	5.52e-07	6.47e-05	tspan12
ENSDARG00000088227	88.3316	42.4085	134.255	-1.52584	0.304171	-5.00512	5.58e-07	6.47e-05	tmem163b
ENSDARG00000102675	45.2538	80.3143	10.1934	2.31959	0.457391	5.0052	5.58e-07	6.47e-05	LOC100334841
ENSDARG00000094350	19.3883	35.3575	3.41908	2.50587	0.474038	5.00359	5.63e-07	6.48e-05	NA
ENSDARG00000096562	556.137	827.96	284.314	1.43261	0.28691	4.99182	5.98e-07	6.84e-05	wu:fj29h11
ENSDARG00000059139	24.1788	3.19767	45.1599	-2.62041	0.505023	-4.98115	6.32e-07	7.18e-05	wfikkn2b
ENSDARG00000012499	408.749	238.245	579.253	-1.2176	0.244845	-4.97179	6.63e-07	7.44e-05	per1b
ENSDARG00000022995	27534.8	20645.3	34424.3	-0.724801	0.14579	-4.97154	6.64e-07	7.44e-05	clic4
ENSDARG00000058731	127.288	242.619	11.9575	2.60354	0.539073	4.9692	6.72e-07	7.44e-05	slc2a6
ENSDARG00000109233	1748.18	1076.44	2419.91	-1.1187	0.225089	-4.96976	6.7e-07	7.44e-05	NA
ENSDARG00000098294	48.0736	87.9321	8.21505	2.46766	0.492043	4.96006	7.05e-07	7.75e-05	col5a3a
ENSDARG00000002644	559.305	817.447	301.163	1.34884	0.272234	4.95354	7.29e-07	7.97e-05	rgs5a
ENSDARG00000100862	603.24	377.679	828.801	-1.08878	0.220019	-4.94798	7.5e-07	8.15e-05	gprc5c
ENSDARG00000079276	72.2149	15.4829	128.947	-2.33305	0.470272	-4.93993	7.82e-07	8.44e-05	ube2ql1
ENSDARG00000039900	10.7765	21.553	0	2.91603	0.551387	4.93714	7.93e-07	8.51e-05	si:ch211-278p9.4
ENSDARG00000100904	436.783	721.681	151.885	1.9262	0.39044	4.93232	8.13e-07	8.67e-05	zgc:65811
ENSDARG00000077473	965.253	1363.33	567.181	1.20195	0.24424	4.92059	8.63e-07	9.09e-05	mych
ENSDARG00000090183	732.84	487.836	977.843	-0.971217	0.19733	-4.92141	8.59e-07	9.09e-05	gapvd1
ENSDARG00000105630	1929.04	1147.09	2710.99	-1.18084	0.240381	-4.9122	9.01e-07	9.44e-05	alpk3b
ENSDARG00000003381	17.5314	33.6859	1.37689	2.87738	0.519101	4.90734	9.23e-07	9.59e-05	si:ch211-266g18.6
ENSDARG00000041609	600.359	359.741	840.977	-1.16804	0.238022	-4.90666	9.26e-07	9.59e-05	adarb1a
ENSDARG00000096365	168.895	238.398	99.3933	1.19797	0.244104	4.90408	9.39e-07	9.66e-05	si:ch211-195m9.3
ENSDARG00000061603	3717.7	2240.26	5195.14	-1.15681	0.236057	-4.90048	9.56e-07	9.78e-05	sorbs2b
ENSDARG00000013477	115.964	47.5894	184.338	-1.73413	0.354182	-4.88713	1.02e-06	0.000104078	gata1a
ENSDARG00000080010	1597	1162.97	2031.04	-0.786913	0.161174	-4.88224	1.05e-06	0.000106074	adh5
ENSDARG00000090797	74.5166	39.4771	109.556	-1.37356	0.281175	-4.87444	1.09e-06	0.000109721	fam222a
ENSDARG00000017780	793.247	1178.47	408.023	1.41776	0.291384	4.86484	1.15e-06	0.000114526	rorcb
ENSDARG00000060542	591.171	336.983	845.358	-1.25191	0.257382	-4.86316	1.16e-06	0.000114842	lgr4
ENSDARG00000028087	519.961	208.567	831.355	-1.75605	0.361516	-4.85631	1.2e-06	0.000117549	aldh2.2
ENSDARG00000059886	448.625	274.079	623.172	-1.13298	0.233219	-4.85722	1.19e-06	0.000117549	fam222ba
ENSDARG00000073841	1433.3	1018.37	1848.24	-0.838586	0.172931	-4.84909	1.24e-06	0.000120772	herc2
ENSDARG00000093052	389.736	587.038	192.435	1.479	0.3049	4.84874	1.24e-06	0.000120772	LOC798694
ENSDARG00000060498	106.432	197.098	15.7659	2.4745	0.514403	4.84265	1.28e-06	0.000123845	tnfrsf9a
ENSDARG00000028275	398.898	539.157	258.638	1.0214	0.210994	4.83978	1.3e-06	0.000124956	sult1st1
ENSDARG00000031796	417.395	219.436	615.355	-1.38078	0.285367	-4.8369	1.32e-06	0.000126087	ache
ENSDARG00000074695	58.8184	97.5756	20.0613	1.93684	0.398793	4.82714	1.39e-06	0.000131706	mertka
ENSDARG00000076586	72.619	126.9	18.3385	2.19789	0.453644	4.8209	1.43e-06	0.000135158	csf2rb
ENSDARG00000070651	99.158	143.266	55.0503	1.2954	0.268617	4.81485	1.47e-06	0.000138567	prkcdb
ENSDARG00000007077	96.5311	157.713	35.3494	1.85561	0.384413	4.81295	1.49e-06	0.000139141	ankrd50l
ENSDARG00000100170	1905.3	1385.26	2425.34	-0.79006	0.164488	-4.80304	1.56e-06	0.000145437	pam
ENSDARG00000019815	340.088	548.43	131.746	1.79205	0.373131	4.80051	1.58e-06	0.000146508	fn1a
ENSDARG00000021677	125.213	177.542	72.8833	1.21637	0.253742	4.78847	1.68e-06	0.000154756	phf11
ENSDARG00000062687	20.8118	37.5424	4.08126	2.37538	0.476599	4.78657	1.7e-06	0.000155291	kcnh7
ENSDARG00000092045	31.1725	56.5718	5.77329	2.39112	0.48874	4.78567	1.7e-06	0.000155291	NA
ENSDARG00000002216	21.7959	41.1913	2.40053	2.6256	0.520705	4.78144	1.74e-06	0.000157774	tbx3a
ENSDARG00000035665	124.101	196.748	51.4541	1.70959	0.357245	4.77558	1.79e-06	0.000161604	si:dkey-267n13.1
ENSDARG00000010729	491.847	957.787	25.9075	2.32189	0.558012	4.76184	1.92e-06	0.000172121	LOC795887
ENSDARG00000062190	2132.41	1576.19	2688.62	-0.754617	0.158539	-4.75974	1.94e-06	0.000173032	si:ch211-79e4.4
ENSDARG00000043518	17.2252	33.7708	0.679693	3.18147	0.526067	4.75639	1.97e-06	0.000175035	si:dkey-239i20.2
ENSDARG00000063186	20.866	41.732	0	2.27194	0.556511	4.75218	2.01e-06	0.000177821	si:ch211-220f12.4
ENSDARG00000103371	9.59717	19.1943	0	2.7601	0.554148	4.7481	2.05e-06	0.000180531	NA
ENSDARG00000069029	347.788	123.421	572.156	-1.88128	0.396216	-4.74621	2.07e-06	0.000181315	acss2l
ENSDARG00000060316	766.918	1099.38	434.455	1.25893	0.265519	4.7407	2.13e-06	0.000185393	cish
ENSDARG00000016527	113.589	187.052	40.1256	1.88734	0.398068	4.72943	2.25e-06	0.000195013	helz2
ENSDARG00000079009	157.178	244.253	70.1027	1.61054	0.342675	4.69374	2.68e-06	0.000231197	abca1b
ENSDARG00000063295	185.054	280.906	89.2024	1.50489	0.320477	4.6911	2.72e-06	0.000231914	myh9a
ENSDARG00000090468	317.552	558.758	76.3473	2.19952	0.47005	4.6911	2.72e-06	0.000231914	ppp1r3aa
ENSDARG00000103466	30.6901	50.7439	10.6362	1.9047	0.400545	4.69011	2.73e-06	0.000231914	ccl35.1
ENSDARG00000104169	5062.56	3659.85	6465.28	-0.801228	0.170937	-4.68724	2.77e-06	0.000234053	si:ch211-212k18.4
ENSDARG00000097653	93.2523	145.761	40.7437	1.6381	0.348867	4.68299	2.83e-06	0.000237808	si:dkey-23k10.3
ENSDARG00000023188	255.443	396.466	114.42	1.60458	0.342468	4.68178	2.84e-06	0.000238076	lcp1
ENSDARG00000038095	76.8013	124.777	28.8253	1.8161	0.388246	4.6594	3.17e-06	0.000264221	socs1a
ENSDARG00000030107	48.4057	81.0743	15.7371	1.95657	0.417096	4.65497	3.24e-06	0.000268684	syne2a
ENSDARG00000022698	13.9692	27.9383	0	2.44359	0.558219	4.64808	3.35e-06	0.00027586	lad1
ENSDARG00000040445	263.843	398.036	129.65	1.47591	0.317398	4.64698	3.37e-06	0.00027586	si:ch211-219a4.3
ENSDARG00000074120	732.665	404.358	1060.97	-1.29897	0.279521	-4.64662	3.37e-06	0.00027586	usp2b
ENSDARG00000071506	903.338	652.714	1153.96	-0.801088	0.172989	-4.63063	3.65e-06	0.00029667	mgat5
ENSDARG00000100075	94.3088	142.523	46.0946	1.48243	0.31964	4.62809	3.69e-06	0.000298929	abcg2a
ENSDARG00000055225	152.829	217.647	88.0114	1.22784	0.265327	4.62373	3.77e-06	0.000303875	dock8
ENSDARG00000003779	43.8752	8.34272	79.4076	-2.32211	0.500355	-4.61753	3.88e-06	0.00031065	ctnnd2b
ENSDARG00000037738	32.0951	57.3045	6.88559	2.26325	0.481907	4.61726	3.89e-06	0.00031065	fbxl3l
ENSDARG00000042837	963.824	506.627	1421.02	-1.37378	0.297658	-4.61489	3.93e-06	0.00031279	atp1b3b
ENSDARG00000000656	93.9045	164.055	23.7543	2.15029	0.465766	4.60715	4.08e-06	0.000320363	psmb9a
ENSDARG00000015449	1110.96	733.369	1488.55	-0.983056	0.213369	-4.6071	4.08e-06	0.000320363	fut8a
ENSDARG00000095005	18.9926	36.6228	1.36249	2.69016	0.53842	4.60798	4.07e-06	0.000320363	si:dkey-21e2.10
ENSDARG00000096603	57.7612	98.0181	17.5043	2.01156	0.434563	4.60103	4.2e-06	0.000328363	bmb
ENSDARG00000061478	63.9342	25.0609	102.808	-1.75162	0.379765	-4.59208	4.39e-06	0.000341248	igf2bp1
ENSDARG00000078404	41.5154	71.3298	11.7011	2.06828	0.446824	4.58321	4.58e-06	0.000354484	cdh26.1
ENSDARG00000062420	363.13	252.436	473.824	-0.880492	0.192156	-4.58151	4.62e-06	0.000355795	nfia
ENSDARG00000086337	28.9105	53.3226	4.49835	2.40205	0.514281	4.57558	4.75e-06	0.000364431	si:dkey-102g19.3
ENSDARG00000044968	503.551	345.758	661.344	-0.905093	0.197868	-4.57372	4.79e-06	0.00036608	vcla
ENSDARG00000010146	14.9552	1.59883	28.3116	-2.59689	0.523497	-4.56735	4.94e-06	0.000374816	cpa2
ENSDARG00000026070	208.567	291.885	125.249	1.15282	0.2523	4.56695	4.95e-06	0.000374816	cd82b
ENSDARG00000020645	124.279	205.949	42.6088	1.89276	0.414165	4.56157	5.08e-06	0.000382893	slc7a3a
ENSDARG00000030604	422.563	225.758	619.367	-1.34479	0.294834	-4.55983	5.12e-06	0.000384424	phkg1a
ENSDARG00000095698	163.75	227.642	99.8581	1.12693	0.247055	4.55839	5.15e-06	0.000385421	si:dkey-228a15.1
ENSDARG00000021688	61.3698	106.916	15.8236	2.1273	0.464821	4.55253	5.3e-06	0.000394619	mxa
ENSDARG00000020395	2573.13	1631.86	3514.41	-1.0563	0.232273	-4.54753	5.43e-06	0.000402393	mical2b
ENSDARG00000020979	92.9598	46.3102	139.609	-1.44858	0.318218	-4.54405	5.52e-06	0.00040739	ripor3
ENSDARG00000061585	42.9938	1.54425	84.4434	-2.30972	0.558248	-4.54256	5.56e-06	0.000408547	cyp4v7
ENSDARG00000061351	667.163	460.752	873.574	-0.892858	0.196624	-4.54055	5.61e-06	0.000410742	tfpi2
ENSDARG00000104210	39.1602	68.02	10.3004	2.11079	0.460092	4.53808	5.68e-06	0.000413849	si:ch73-173h19.3
ENSDARG00000089489	15.0008	2.56972	27.432	-2.38951	0.498555	-4.52865	5.94e-06	0.000430956	fam83e
ENSDARG00000073893	163.189	255.039	71.3375	1.62336	0.358235	4.52593	6.01e-06	0.000434732	dnase2
ENSDARG00000004952	47.0333	77.8095	16.257	1.88441	0.413483	4.52472	6.05e-06	0.00043543	rsad2
ENSDARG00000042232	558.809	346.028	771.591	-1.09964	0.243248	-4.52004	6.18e-06	0.000443336	specc1lb
ENSDARG00000031136	23.9316	43.3998	4.46333	2.31668	0.499013	4.51665	6.28e-06	0.000448654	moxd1
ENSDARG00000011371	1384.44	1050.97	1717.91	-0.694754	0.154108	-4.50813	6.54e-06	0.000465152	zgc:64106
ENSDARG00000074191	12.5811	25.1622	0	2.34172	0.557942	4.50512	6.63e-06	0.000469879	zgc:172253
ENSDARG00000030954	78.0464	125.151	30.9417	1.73858	0.385255	4.49725	6.88e-06	0.000485647	ftr56
ENSDARG00000104100	97.3683	44.8459	149.891	-1.55696	0.345729	-4.49546	6.94e-06	0.000487778	bmpr1ba
ENSDARG00000075733	1206.43	756.587	1656.26	-1.07598	0.239635	-4.48986	7.13e-06	0.000492868	zyx
ENSDARG00000076819	19.291	36.8549	1.72705	2.55658	0.538302	4.49075	7.1e-06	0.000492868	si:ch211-250k18.8p
ENSDARG00000092903	63.7196	102.522	24.9171	1.74797	0.387428	4.49224	7.05e-06	0.000492868	zgc:153317
ENSDARG00000100899	15.3834	28.0304	2.73628	2.36075	0.495985	4.48998	7.12e-06	0.000492868	NA
ENSDARG00000017744	24.0389	41.2222	6.85566	2.04554	0.446766	4.48368	7.34e-06	0.000505226	smc2
ENSDARG00000078058	805.519	492.667	1118.37	-1.12044	0.249915	-4.4829	7.36e-06	0.000505226	dip2a
ENSDARG00000020798	77.9191	124.163	31.675	1.7042	0.379384	4.47816	7.53e-06	0.00051456	necap1
ENSDARG00000036628	2242.99	3582.26	903.707	1.71452	0.383634	4.47045	7.81e-06	0.000529335	cd74b
ENSDARG00000043586	33.889	55.0667	12.7114	1.79795	0.39797	4.47095	7.79e-06	0.000529335	fas
ENSDARG00000039335	126.258	187.688	64.8289	1.40124	0.313334	4.46637	7.96e-06	0.000537424	st6gal2a
ENSDARG00000063307	478.788	209.182	748.394	-1.61866	0.362582	-4.46357	8.06e-06	0.000540336	sgsm2
ENSDARG00000067723	34.5949	56.4259	12.7639	1.81133	0.401727	4.46398	8.05e-06	0.000540336	tank
ENSDARG00000090783	119.72	224.393	15.0459	2.34867	0.540005	4.45876	8.24e-06	0.000550495	mfap4
ENSDARG00000078101	20.058	36.3036	3.81245	2.29841	0.49832	4.45405	8.43e-06	0.00056058	si:ch211-250k18.8p
ENSDARG00000012060	23.0519	3.68124	42.4225	-2.35554	0.516968	-4.45178	8.52e-06	0.000564391	thbs3b
ENSDARG00000057352	31.3554	10.5987	52.1122	-1.89385	0.421338	-4.44575	8.76e-06	0.000578267	slc25a29
ENSDARG00000060518	172.094	113.998	230.189	-0.975623	0.219671	-4.43961	9.01e-06	0.000592761	NA
ENSDARG00000105592	817.648	1374.28	261.011	1.93851	0.4377	4.43407	9.25e-06	0.000605948	NA
ENSDARG00000045560	167.685	280.337	55.034	1.9136	0.43169	4.43003	9.42e-06	0.000615115	mybpc1
ENSDARG00000076547	950.962	527.897	1374.03	-1.27989	0.289381	-4.42244	9.76e-06	0.000634737	wu:fb13g09
ENSDARG00000079815	704.212	494.453	913.97	-0.8578	0.194057	-4.42001	9.87e-06	0.000639545	lyrm7
ENSDARG00000073766	89.7306	157.484	21.9769	2.1258	0.480748	4.41788	9.97e-06	0.000643505	tnni1d
ENSDARG00000035074	673.836	1029.6	318.07	1.51491	0.343279	4.41239	1.02e-05	0.000657624	rtel1
ENSDARG00000099038	283.702	176.495	390.909	-1.08644	0.246564	-4.40492	1.06e-05	0.000678184	kcng1
ENSDARG00000012016	70.7907	105.805	35.7767	1.42107	0.321929	4.40261	1.07e-05	0.000681096	hpgd
ENSDARG00000093098	14.5893	28.8316	0.347049	2.75429	0.552021	4.40241	1.07e-05	0.000681096	ccl34b.8
ENSDARG00000098573	256.745	179.277	334.213	-0.86782	0.197233	-4.39899	1.09e-05	0.000689424	sgcd
ENSDARG00000076767	104.642	46.9279	162.356	-1.58394	0.359719	-4.39643	1.1e-05	0.000695074	pgfb
ENSDARG00000099812	74.2736	124.105	24.4421	1.90651	0.432381	4.39386	1.11e-05	0.000700824	si:dkey-31f5.11
ENSDARG00000059093	228.326	119.205	337.448	-1.37184	0.313353	-4.3756	1.21e-05	0.000757034	ank1a
ENSDARG00000105364	136.374	212.739	60.0098	1.60276	0.365757	4.3755	1.21e-05	0.000757034	si:ch73-223f5.1
ENSDARG00000020054	242.66	116.196	369.124	-1.49281	0.341166	-4.37301	1.23e-05	0.000763003	aox6
ENSDARG00000016532	780.286	548.286	1012.29	-0.856654	0.196163	-4.36679	1.26e-05	0.000782256	suco
ENSDARG00000010556	24.7488	47.0764	2.42115	2.41433	0.544156	4.36594	1.27e-05	0.000782547	mmp25b
ENSDARG00000018587	26.1596	50.2337	2.0854	2.40883	0.550685	4.35379	1.34e-05	0.000821423	zgc:152658
ENSDARG00000075265	19.2862	34.8206	3.75172	2.25461	0.500248	4.35405	1.34e-05	0.000821423	plaua
ENSDARG00000001463	208.158	319.523	96.7931	1.52893	0.351591	4.34536	1.39e-05	0.000850608	tdh2
ENSDARG00000045302	20472.3	15572.9	25371.7	-0.689607	0.158817	-4.34214	1.41e-05	0.000860197	smpx
ENSDARG00000061918	60.9502	21.3457	100.555	-1.8456	0.423974	-4.33706	1.44e-05	0.000877218	cplx2
ENSDARG00000061747	68.8066	32.7482	104.865	-1.50145	0.345436	-4.33583	1.45e-05	0.000879113	si:ch73-147f11.1
ENSDARG00000096587	20.1913	38.0222	2.36042	2.39771	0.535629	4.32278	1.54e-05	0.000929563	NA
ENSDARG00000062132	32.9385	62.7875	3.08954	2.34791	0.549666	4.31811	1.57e-05	0.000946173	cyp4v8
ENSDARG00000001634	189.205	270.9	107.509	1.23641	0.28703	4.30487	1.67e-05	0.00100112	kirrel1a
ENSDARG00000109648	151.61	276.17	27.0497	2.22277	0.522606	4.30193	1.69e-05	0.00101104	NA
ENSDARG00000086703	62.8639	105.88	19.8481	1.92549	0.446509	4.29303	1.76e-05	0.00104886	si:dkey-126g1.7
ENSDARG00000069608	639.713	282.915	996.51	-1.58824	0.370157	-4.29076	1.78e-05	0.00105607	zmp:0000000722
ENSDARG00000055365	421.648	633.27	210.025	1.43325	0.334202	4.28726	1.81e-05	0.00106919	si:dkey-25e12.3
ENSDARG00000045639	72.2736	133.937	10.6105	2.26225	0.53574	4.28312	1.84e-05	0.00108563	elavl4
ENSDARG00000054609	132.865	197.269	68.4609	1.38725	0.32376	4.27955	1.87e-05	0.00109949	slco2b1
ENSDARG00000017500	4055.73	3221.61	4889.85	-0.592659	0.138636	-4.27491	1.91e-05	0.00111892	rock2a
ENSDARG00000078964	32.0331	57.3093	6.75682	2.17148	0.501807	4.27314	1.93e-05	0.00112404	esyt2b
ENSDARG00000052000	532.921	361.89	703.953	-0.922928	0.216261	-4.26726	1.98e-05	0.00114646	cav2
ENSDARG00000095708	74.0587	43.6015	104.516	-1.17686	0.275313	-4.2679	1.97e-05	0.00114646	NA
ENSDARG00000045773	487.816	337.762	637.869	-0.8838	0.207214	-4.26469	2e-05	0.00115591	zgc:162634
ENSDARG00000069839	49.0979	87.3978	10.798	2.14293	0.50046	4.26248	2.02e-05	0.00115974	NA
ENSDARG00000099674	30.0138	53.8516	6.17597	2.18312	0.505116	4.26305	2.02e-05	0.00115974	dicp3.1
ENSDARG00000059409	56.9054	87.3394	26.4713	1.52154	0.355931	4.25895	2.05e-05	0.00117436	LOC100537809
ENSDARG00000097827	240.402	367.844	112.961	1.5081	0.354122	4.25628	2.08e-05	0.00118456	lrp1aa
ENSDARG00000111997	20.0472	39.0646	1.02985	2.45512	0.55472	4.25408	2.1e-05	0.00119238	NA
ENSDARG00000104752	73.7351	30.3079	117.162	-1.66406	0.390482	-4.24873	2.15e-05	0.00121728	colec10
ENSDARG00000061817	11.7528	22.4902	1.01544	2.59229	0.532241	4.24635	2.17e-05	0.00122632	kif1aa
ENSDARG00000117145	58.6523	99.6027	17.7019	1.94904	0.457112	4.24399	2.2e-05	0.00123532	NA
ENSDARG00000013422	13507	9794.7	17219.3	-0.790614	0.186412	-4.24122	2.22e-05	0.00124017	slc8a1a
ENSDARG00000053835	116.073	176.826	55.3203	1.48794	0.350346	4.24095	2.23e-05	0.00124017	plekhh1
ENSDARG00000060023	12.9502	24.538	1.36249	2.47838	0.531888	4.24179	2.22e-05	0.00124017	ncapg2
ENSDARG00000089790	115.123	69.0949	161.151	-1.14904	0.27087	-4.23867	2.25e-05	0.0012449	efna5a
ENSDARG00000097017	845.663	456.387	1234.94	-1.31547	0.310287	-4.23921	2.24e-05	0.0012449	mical3a
ENSDARG00000020164	288.491	478.192	98.7907	1.84437	0.435767	4.23397	2.3e-05	0.00126356	efnb2a
ENSDARG00000092788	6.88495	13.7699	0	2.35841	0.558082	4.23391	2.3e-05	0.00126356	si:dkey-21e2.15
ENSDARG00000058232	329.061	214.194	443.928	-1.00147	0.236604	-4.23179	2.32e-05	0.00127157	NA
ENSDARG00000103747	4280.47	3061.46	5499.49	-0.818814	0.193733	-4.22648	2.37e-05	0.00129786	cav1
ENSDARG00000078362	271.615	162.643	380.587	-1.14828	0.271875	-4.22217	2.42e-05	0.00131878	zmp:0000000846
ENSDARG00000061819	345.323	206.783	483.862	-1.14857	0.272125	-4.21971	2.45e-05	0.00132916	wscd2
ENSDARG00000042690	79.7608	129.12	30.4012	1.74305	0.412073	4.21853	2.46e-05	0.00133198	s1pr1
ENSDARG00000026350	108.555	161.154	55.9565	1.38276	0.327705	4.213	2.52e-05	0.00136081	wasb
ENSDARG00000033901	283.363	172.687	394.039	-1.11987	0.266638	-4.19884	2.68e-05	0.00143544	msi2a
ENSDARG00000035650	76.8156	119.358	34.2732	1.56744	0.372249	4.19954	2.67e-05	0.00143544	evla
ENSDARG00000058821	732.388	468.555	996.221	-1.03307	0.246008	-4.199	2.68e-05	0.00143544	sema5a
ENSDARG00000103044	61.0127	115.178	6.84747	2.23527	0.550094	4.19655	2.71e-05	0.00144562	NA
ENSDARG00000040982	391.44	224.169	558.712	-1.22098	0.291486	-4.18787	2.82e-05	0.00149745	fgf14
ENSDARG00000112301	7.50248	15.005	0	2.26711	0.558181	4.18142	2.9e-05	0.0015359	NA
ENSDARG00000078603	199.162	308.964	89.3597	1.56093	0.373176	4.17941	2.92e-05	0.00154489	myo1hb
ENSDARG00000094550	6.89478	0	13.7896	-2.27213	0.558182	-4.17667	2.96e-05	0.00155886	NA
ENSDARG00000037266	10138.3	7207.38	13069.2	-0.830361	0.199083	-4.17093	3.03e-05	0.00158913	myoz2b
ENSDARG00000101461	44.1668	77.6901	10.6435	2.07196	0.494094	4.17099	3.03e-05	0.00158913	emp3b
ENSDARG00000024540	1271.72	1622.45	920.999	0.792728	0.190111	4.16964	3.05e-05	0.00159143	tspan36
ENSDARG00000034222	70.2285	106.025	34.4319	1.44839	0.346477	4.16923	3.06e-05	0.00159143	hs1bp3
ENSDARG00000095830	114.249	163.189	65.3096	1.22356	0.293281	4.16724	3.08e-05	0.00160064	serpinb1l1
ENSDARG00000042722	25.8938	43.52	8.26758	1.89769	0.448839	4.16594	3.1e-05	0.00160506	blnk
ENSDARG00000031745	788.965	1301.3	276.632	1.81099	0.436357	4.15419	3.26e-05	0.00168475	si:busm1-266f07.2
ENSDARG00000075263	149.604	275.021	24.1871	2.18316	0.535844	4.15352	3.27e-05	0.00168475	ankrd1a
ENSDARG00000078512	623.986	479.185	768.787	-0.667211	0.160741	-4.15064	3.32e-05	0.00169664	acaca
ENSDARG00000111882	18.822	36.2497	1.3944	2.361	0.552672	4.15057	3.32e-05	0.00169664	NA
ENSDARG00000042213	2819.53	1849.59	3789.48	-0.985938	0.237623	-4.14913	3.34e-05	0.00169753	LOC565175
ENSDARG00000063916	15019.6	11566.2	18472.9	-0.661422	0.159413	-4.14912	3.34e-05	0.00169753	ND4L
ENSDARG00000102180	500.196	311.642	688.75	-1.07923	0.260213	-4.14698	3.37e-05	0.00170849	shroom3
ENSDARG00000036942	135.739	191.957	79.5206	1.18051	0.284541	4.14518	3.4e-05	0.00171203	gpd1c
ENSDARG00000057881	33.9429	64.4523	3.43348	2.242	0.551781	4.14523	3.39e-05	0.00171203	si:dkey-33c12.3
ENSDARG00000053646	76.4929	33.8932	119.093	-1.57272	0.378791	-4.14258	3.43e-05	0.0017266	adrb3a
ENSDARG00000007788	44.6728	72.1771	17.1685	1.72255	0.413605	4.14042	3.47e-05	0.00173789	atp2b1b
ENSDARG00000097856	17.514	1.02547	34.0026	-2.36841	0.555514	-4.13579	3.54e-05	0.0017632	NA
ENSDARG00000102216	792.596	607.305	977.886	-0.672352	0.162556	-4.13598	3.53e-05	0.0017632	dlg1l
ENSDARG00000027529	158.178	244.083	72.2726	1.53372	0.370711	4.1333	3.58e-05	0.00177741	hmox1a
ENSDARG00000035961	73.3151	35.3135	111.317	-1.46741	0.354319	-4.13231	3.59e-05	0.00177999	kcng2
ENSDARG00000004034	400.457	564.205	236.708	1.16733	0.282634	4.12906	3.64e-05	0.00180022	arhgdig
ENSDARG00000038518	1140.24	758.172	1522.3	-0.959172	0.23234	-4.12806	3.66e-05	0.00180303	snap29
ENSDARG00000088251	270.802	442.039	99.5652	1.76427	0.427503	4.12685	3.68e-05	0.0018074	si:ch211-24o10.6
ENSDARG00000103515	54.5886	99.5852	9.59194	2.16828	0.528692	4.12507	3.71e-05	0.00181635	vcana
ENSDARG00000092801	14.7875	26.156	3.41908	2.10711	0.491229	4.11862	3.81e-05	0.00186271	NA
ENSDARG00000103947	20.5063	34.5008	6.51172	1.89331	0.451708	4.10718	4.01e-05	0.00195195	LOC108182861
ENSDARG00000057241	162.265	265.408	59.1218	1.76933	0.430881	4.10374	4.07e-05	0.00197575	tnfsf10
ENSDARG00000094975	49.2297	79.5123	18.947	1.71947	0.417138	4.10063	4.12e-05	0.00199688	si:ch211-214p16.2
ENSDARG00000026048	2669.69	1985.39	3353.99	-0.736253	0.17962	-4.0989	4.15e-05	0.00200629	tsc1a
ENSDARG00000036994	690.914	530.368	851.46	-0.668204	0.163262	-4.09267	4.26e-05	0.00205537	tbc1d16
ENSDARG00000012244	3518.46	2486.92	4550.01	-0.840973	0.20596	-4.08314	4.44e-05	0.00212799	ube2e3
ENSDARG00000074794	111.273	44.3527	178.193	-1.68476	0.412288	-4.0827	4.45e-05	0.00212799	necab3
ENSDARG00000100900	42.5351	79.9066	5.16364	2.19533	0.549085	4.0832	4.44e-05	0.00212799	NA
ENSDARG00000076867	640.715	483.309	798.121	-0.705632	0.17288	-4.08143	4.48e-05	0.00213378	mkl2b
ENSDARG00000102312	272.939	182.549	363.33	-0.948926	0.232596	-4.07889	4.53e-05	0.00215143	scn5lab
ENSDARG00000039422	55.8364	97.8915	13.7814	2.03178	0.497808	4.07337	4.63e-05	0.00219691	fuom
ENSDARG00000101090	110.961	36.8096	185.113	-1.84289	0.452163	-4.07276	4.65e-05	0.00219691	pappaa
ENSDARG00000053358	166.428	48.0966	284.76	-1.93875	0.476847	-4.07138	4.67e-05	0.002204	basp1
ENSDARG00000002071	663.131	462.61	863.653	-0.865479	0.212624	-4.07012	4.7e-05	0.00220511	adss
ENSDARG00000062531	69.0462	105.891	32.2011	1.50081	0.367738	4.07001	4.7e-05	0.00220511	mapk8ip3
ENSDARG00000003989	135.867	64.1386	207.596	-1.48921	0.365872	-4.0667	4.77e-05	0.00221294	crhr1
ENSDARG00000004169	31.0192	50.3868	11.6516	1.73677	0.422897	4.06706	4.76e-05	0.00221294	stmn1a
ENSDARG00000074322	154.605	282.557	26.6532	2.1368	0.534832	4.06682	4.77e-05	0.00221294	NA
ENSDARG00000075468	265.652	430.287	101.018	1.72299	0.423536	4.06813	4.74e-05	0.00221294	vwa1
ENSDARG00000089362	388.988	741.262	36.7145	2.07974	0.557543	4.06174	4.87e-05	0.00225447	grn1
ENSDARG00000096898	13.2012	23.6425	2.76	2.14465	0.503493	4.05455	5.02e-05	0.00231886	NA
ENSDARG00000029480	380.801	247.353	514.25	-1.00348	0.247567	-4.05284	5.06e-05	0.00232968	specc1
ENSDARG00000001452	30.6447	53.8354	7.45402	2.03956	0.497779	4.05129	5.09e-05	0.00233908	adam8a
ENSDARG00000026726	1471.82	2025.32	918.332	1.07224	0.265156	4.04362	5.26e-05	0.0024079	anxa1a
ENSDARG00000089924	1274.79	900.15	1649.42	-0.841842	0.2082	-4.04327	5.27e-05	0.0024079	aldh2.1
ENSDARG00000096546	17.5164	30.2049	4.82789	1.97898	0.476714	4.0425	5.29e-05	0.00240955	nrp2a
ENSDARG00000002956	95.0673	142.167	47.9679	1.39679	0.345294	4.03854	5.38e-05	0.00244422	si:dkey-32n7.4
ENSDARG00000058160	38.3214	64.2228	12.42	1.85918	0.457186	4.03513	5.46e-05	0.00247354	tnfaip2b
ENSDARG00000071437	446.69	653.799	239.581	1.31287	0.325651	4.03049	5.57e-05	0.00251637	NA
ENSDARG00000061690	18.2614	30.6795	5.84333	1.8727	0.454366	4.02901	5.6e-05	0.0025257	nxpe3
ENSDARG00000005179	382.055	600.083	164.027	1.59394	0.395746	4.02739	5.64e-05	0.00253663	dglucy
ENSDARG00000077862	80.3832	44.0911	116.675	-1.28084	0.318029	-4.02131	5.79e-05	0.0025964	si:dkey-169i5.4
ENSDARG00000104139	25079.8	16077.5	34082.2	-1.02422	0.254784	-4.01997	5.82e-05	0.00260456	atp1a3b
ENSDARG00000070597	86.9107	143.193	30.6286	1.7826	0.442777	4.01876	5.85e-05	0.00261126	prelp
ENSDARG00000002165	867.404	1133.97	600.838	0.879895	0.219168	4.01442	5.96e-05	0.00265302	psme1
ENSDARG00000086980	69.6622	37.3224	102.002	-1.30921	0.32571	-4.01152	6.03e-05	0.00267224	mbd6
ENSDARG00000094451	340.723	568.731	112.715	1.83263	0.457357	4.01191	6.02e-05	0.00267224	cfp
ENSDARG00000022817	16.4948	0.9163	32.0732	-2.29318	0.556844	-4.00651	6.16e-05	0.00272257	pvalb3
ENSDARG00000062359	3901.61	2585.63	5217.59	-0.96336	0.240512	-4.00542	6.19e-05	0.00272833	scn3b
ENSDARG00000105232	46.3159	85.7349	6.89689	2.14381	0.543184	4.00265	6.26e-05	0.00275355	si:ch211-260e23.8
ENSDARG00000031647	1302.19	1739.87	864.513	0.960198	0.240234	3.99672	6.42e-05	0.00281629	stat2
ENSDARG00000027153	19.201	38.0693	0.332644	2.00798	0.554533	3.99276	6.53e-05	0.00285161	gabrr3a
ENSDARG00000097523	20.6293	40.9084	0.350154	1.94589	0.552984	3.99258	6.54e-05	0.00285161	si:ch73-364h19.1
ENSDARG00000093303	772.921	1271.87	273.975	1.77271	0.445001	3.98831	6.65e-05	0.00289627	ifitm1
ENSDARG00000074166	1903.11	1524.02	2282.19	-0.57246	0.143857	-3.97933	6.91e-05	0.00300038	birc6
ENSDARG00000078942	722.511	523.419	921.603	-0.790233	0.198685	-3.97714	6.97e-05	0.00302063	enox2
ENSDARG00000098377	157.004	248.526	65.4821	1.61788	0.40735	3.96861	7.23e-05	0.00312302	NA
ENSDARG00000013076	288.405	390.788	186.023	1.01221	0.255098	3.96673	7.29e-05	0.00313257	bmi1b
ENSDARG00000074581	264.535	147.291	381.779	-1.25297	0.315773	-3.96647	7.29e-05	0.00313257	add2
ENSDARG00000104314	56.0252	105.918	6.13276	2.10449	0.555017	3.96613	7.31e-05	0.00313257	nrg1
ENSDARG00000012137	32.0039	13.4815	50.5263	-1.61027	0.4032	-3.96546	7.33e-05	0.00313359	cyp46a1.1
ENSDARG00000015003	132.078	200.798	63.3578	1.45717	0.367441	3.96139	7.45e-05	0.00317206	arhgap4b
ENSDARG00000044694	99.9417	154.459	45.4242	1.52466	0.384149	3.9618	7.44e-05	0.00317206	fybb
ENSDARG00000078249	27.518	44.7355	10.3004	1.72653	0.431298	3.95901	7.53e-05	0.00319606	unc13d
ENSDARG00000031774	496.249	625.336	367.163	0.745367	0.188337	3.95725	7.58e-05	0.00321184	pus7
ENSDARG00000105285	679.562	487.585	871.539	-0.809248	0.204569	-3.95566	7.63e-05	0.00322556	fat4
ENSDARG00000069335	726.458	1167.67	285.249	1.67567	0.424103	3.95343	7.7e-05	0.00324793	bcl6b
ENSDARG00000086903	138.853	182.765	94.9415	0.904438	0.228729	3.95201	7.75e-05	0.00325942	gig2o
ENSDARG00000012945	57.4092	84.1743	30.6441	1.31434	0.331889	3.9494	7.83e-05	0.00327931	tnfsf13b
ENSDARG00000096859	248.822	170.349	327.295	-0.900454	0.227918	-3.94989	7.82e-05	0.00327931	NA
ENSDARG00000079850	104.617	157.162	52.071	1.4075	0.356804	3.93939	8.17e-05	0.0034111	dchs1b
ENSDARG00000104571	178.585	299.963	57.2063	1.84039	0.467734	3.93873	8.19e-05	0.00341229	gadd45ab
ENSDARG00000100660	237.688	338.488	136.888	1.20049	0.304852	3.93602	8.28e-05	0.00344287	si:ch73-252i11.1
ENSDARG00000008983	245.926	115.635	376.217	-1.47862	0.375902	-3.93187	8.43e-05	0.00349447	sh3glb2a
ENSDARG00000004930	16305.1	11402.6	21207.6	-0.859412	0.218813	-3.92761	8.58e-05	0.00354854	lmo7a
ENSDARG00000078389	329.235	507.883	150.587	1.5112	0.385215	3.922	8.78e-05	0.00362008	si:dkey-188i13.7
ENSDARG00000090381	51.4467	27.3767	75.5168	-1.3225	0.33636	-3.92167	8.79e-05	0.00362008	NA
ENSDARG00000045836	79.7639	125.332	34.1959	1.58376	0.403141	3.91895	8.89e-05	0.00365262	mapk11
ENSDARG00000070794	25.6307	42.0772	9.18417	1.75192	0.441682	3.91834	8.92e-05	0.00365333	greb1
ENSDARG00000058348	145.764	244.478	47.0493	1.83158	0.467891	3.91615	9e-05	0.00367799	scinlb
ENSDARG00000001953	315.34	472.288	158.393	1.39337	0.356506	3.90713	9.34e-05	0.00380915	pfkfb3
ENSDARG00000091058	17.4769	31.2133	3.74042	2.06199	0.514229	3.90533	9.41e-05	0.0038287	tmem173
ENSDARG00000044203	161.647	225.748	97.5466	1.12312	0.287713	3.90126	9.57e-05	0.003869	sumf1
ENSDARG00000071331	1241.87	927.005	1556.73	-0.726223	0.186108	-3.90205	9.54e-05	0.003869	ryr3
ENSDARG00000100897	276.598	408.979	144.216	1.34251	0.344004	3.90111	9.58e-05	0.003869	pdgfrb
ENSDARG00000040224	12.1397	21.537	2.74249	2.06028	0.503378	3.90007	9.62e-05	0.00387606	krcp
ENSDARG00000099694	1072.86	734.235	1411.49	-0.900345	0.230872	-3.89955	9.64e-05	0.00387606	neurl1b
ENSDARG00000099982	45.1395	69.0931	21.186	1.47951	0.377724	3.89884	9.67e-05	0.00387854	ccl39.7
ENSDARG00000052094	1814.31	1331.16	2297.45	-0.762516	0.19569	-3.89649	9.76e-05	0.0039075	notch1b
ENSDARG00000058673	31.1794	58.5432	3.81555	2.10925	0.552033	3.89425	9.85e-05	0.00393081	nkl.1
ENSDARG00000097456	45.7999	18.7225	72.8773	-1.6279	0.416152	-3.89394	9.86e-05	0.00393081	coa3b
ENSDARG00000036299	3114.5	2206.2	4022.8	-0.833638	0.21426	-3.89074	9.99e-05	0.00397393	nucb2a
ENSDARG00000012368	41.3214	19.0273	63.6155	-1.49759	0.383646	-3.88581	0.000101989	0.00404399	ttc21b
ENSDARG00000040076	36.1063	60.182	12.0306	1.80639	0.46155	3.8843	0.000102625	0.00404399	pycard
ENSDARG00000042545	31.4514	57.7536	5.14923	2.09164	0.540129	3.88526	0.000102218	0.00404399	sema3ga
ENSDARG00000105154	1149.26	646.4	1652.11	-1.23401	0.317646	-3.8848	0.000102412	0.00404399	creg1
ENSDARG00000070486	62.5937	104.768	20.4199	1.81849	0.467129	3.88272	0.000103295	0.00406125	rbp7b
ENSDARG00000100613	81.4257	38.8487	124.003	-1.45813	0.374954	-3.88213	0.000103545	0.00406194	NA
ENSDARG00000098293	130.812	186.798	74.8263	1.20729	0.310841	3.88031	0.000104325	0.00408337	si:dkey-27i16.2
ENSDARG00000041060	325.935	471.889	179.98	1.26103	0.325004	3.87872	0.000105007	0.00410091	lgals9l3
ENSDARG00000006526	1850.97	2494.92	1207.01	0.989813	0.255244	3.87776	0.000105421	0.00410791	fn1b
ENSDARG00000004954	811.443	1378.38	244.504	1.8656	0.482947	3.87652	0.000105959	0.00411969	grna
ENSDARG00000101367	52.3321	77.1366	27.5277	1.32774	0.342015	3.87042	0.000108647	0.00421482	NA
ENSDARG00000003789	2297.51	1636.12	2958.91	-0.822676	0.212612	-3.86932	0.00010914	0.00421526	dennd5b
ENSDARG00000042518	170.547	76.986	264.109	-1.52037	0.392644	-3.86971	0.000108964	0.00421526	hipk2
ENSDARG00000079570	44.2893	83.5168	5.06168	2.06581	0.555123	3.86878	0.000109383	0.00421534	rspo2
ENSDARG00000002194	97.5684	44.4253	150.712	-1.51129	0.390568	-3.86432	0.000111399	0.00427811	rhd
ENSDARG00000054823	251.497	338.154	164.841	0.979575	0.253427	3.8641	0.000111501	0.00427811	id3
ENSDARG00000007560	24.9727	44.4265	5.51888	2.01962	0.517219	3.86196	0.00011248	0.00430623	sema3bl
ENSDARG00000043475	88.0629	133.027	43.0991	1.42567	0.368527	3.86138	0.000112747	0.00430703	tagapb
ENSDARG00000074599	210.265	289.499	131.031	1.06726	0.276705	3.85552	0.000115484	0.0043924	frmd4ba
ENSDARG00000076227	1993.19	1531.79	2454.58	-0.663806	0.172165	-3.85559	0.000115452	0.0043924	ror2
ENSDARG00000058369	56.6331	89.728	23.5382	1.60282	0.414836	3.85025	0.000117999	0.00447301	mex3b
ENSDARG00000100166	36.6533	61.2493	12.0574	1.80656	0.466009	3.85001	0.000118114	0.00447301	si:dkeyp-9d4.3
ENSDARG00000043002	271.672	472.295	71.0497	1.93232	0.505008	3.84853	0.00011883	0.00449039	vmo1a
ENSDARG00000075045	242.707	357.744	127.67	1.3281	0.34501	3.84751	0.000119325	0.00449936	cxcl18b
ENSDARG00000077582	256.783	124.502	389.064	-1.43306	0.372553	-3.84515	0.00012048	0.00453315	ank3b
ENSDARG00000088234	11.7849	23.2227	0.347049	2.17309	0.558172	3.83954	0.000123267	0.00462806	si:ch211-217k17.12
ENSDARG00000070774	13.857	26.3339	1.38	2.20493	0.551438	3.83645	0.000124825	0.00467654	irgf1
ENSDARG00000112435	47.4784	84.9024	10.0544	2.01044	0.525657	3.8337	0.000126228	0.00471898	NA
ENSDARG00000087554	20.1426	34.4943	5.7908	1.8927	0.485023	3.83175	0.000127235	0.00474648	cdk1
ENSDARG00000019930	287.044	180.114	393.974	-1.057	0.275932	-3.82986	0.000128217	0.00476283	tal1
ENSDARG00000103648	32.2946	52.8738	11.7155	1.72676	0.447239	3.8302	0.00012804	0.00476283	znf536
ENSDARG00000039863	46.3979	71.1659	21.6299	1.47797	0.384546	3.82753	0.000129436	0.0047979	lifrb
ENSDARG00000076002	150.63	92.1878	209.073	-1.10118	0.287664	-3.82625	0.000130111	0.00481275	osbpl5
ENSDARG00000087736	17.5355	30.2462	4.82478	1.92258	0.491509	3.82326	0.000131696	0.00486109	si:dkey-118k5.3
ENSDARG00000018853	1475.19	1134.64	1815.74	-0.661837	0.173196	-3.82126	0.000132774	0.00489054	si:dkey-199f5.8
ENSDARG00000067796	731.336	560.894	901.778	-0.667373	0.174686	-3.82025	0.000133319	0.00490031	clpxb
ENSDARG00000043394	14.9159	28.4549	1.37689	2.1755	0.554098	3.81837	0.000134337	0.00492737	si:dkey-71h2.2
ENSDARG00000039677	2399.15	1811.99	2986.31	-0.700859	0.183784	-3.81345	0.000137042	0.0050161	dsc2l
ENSDARG00000067566	168.565	282.9	54.2303	1.80953	0.475334	3.81157	0.000138086	0.00503322	sftpbb
ENSDARG00000071084	218.443	276.61	160.275	0.761153	0.199635	3.81183	0.000137939	0.00503322	wipf1b
ENSDARG00000042983	102.518	203.691	1.34498	1.12394	0.504916	3.80715	0.000140575	0.00511332	has1
ENSDARG00000070555	1242.17	917.583	1566.75	-0.74753	0.19639	-3.80626	0.000141086	0.00512124	ldlrad4a
ENSDARG00000024047	804.68	564.903	1044.46	-0.850208	0.223549	-3.80306	0.00014292	0.00514512	tmem38a
ENSDARG00000042338	66.8447	96.6531	37.0363	1.24981	0.327927	3.80345	0.000142694	0.00514512	lpar2a
ENSDARG00000075643	258.718	369.513	147.923	1.20514	0.316714	3.8035	0.000142664	0.00514512	ifi35
ENSDARG00000086374	119.45	188.244	50.6568	1.57915	0.414714	3.80317	0.000142857	0.00514512	isg15
ENSDARG00000078318	1276.61	956.66	1596.55	-0.716903	0.188555	-3.80199	0.00014354	0.00515684	tmod1
ENSDARG00000077677	58.675	95.6346	21.7154	1.70276	0.446646	3.80095	0.000144143	0.00516789	pdgfd
ENSDARG00000043932	26.9769	46.7624	7.19141	1.91859	0.499854	3.79942	0.000145037	0.00518929	stmn4l
ENSDARG00000055226	42.7905	69.1098	16.4713	1.67204	0.43783	3.79834	0.000145668	0.00520125	slc7a7
ENSDARG00000013771	250.057	401.439	98.6744	1.64713	0.433942	3.79617	0.00014695	0.00522757	ctss2.2
ENSDARG00000016470	310.437	448.523	172.351	1.24648	0.328281	3.7958	0.000147166	0.00522757	anxa5b
ENSDARG00000089340	202.038	101.083	302.992	-1.39007	0.366066	-3.79557	0.000147302	0.00522757	rhobtb2b
ENSDARG00000035559	700.77	899.174	502.366	0.8073	0.212976	3.79032	0.000150454	0.00532863	tp53
ENSDARG00000044072	93.585	50.3496	136.82	-1.28753	0.339382	-3.78838	0.000151635	0.00534288	LOC571912
ENSDARG00000062909	365.155	272.223	458.087	-0.727909	0.192103	-3.7888	0.000151376	0.00534288	furina
ENSDARG00000097208	936.333	1430.01	442.659	1.45767	0.384882	3.78784	0.000151965	0.00534288	alkbh3
ENSDARG00000103826	8564.81	6150.69	10978.9	-0.804394	0.212372	-3.78765	0.000152078	0.00534288	gpib
ENSDARG00000090730	68.791	116.599	20.983	1.83892	0.485062	3.78702	0.000152464	0.00534572	cfbl
ENSDARG00000028793	279.885	198.76	361.01	-0.826561	0.218544	-3.78151	0.000155877	0.00544357	nlk2
ENSDARG00000090873	46.2556	76.7639	15.7473	1.76621	0.464872	3.78188	0.000155647	0.00544357	ccl34a.4
ENSDARG00000101281	2039.54	1015.63	3063.46	-1.39418	0.368859	-3.78028	0.00015665	0.00545964	corin
ENSDARG00000100480	55.0135	22.1535	87.8735	-1.63216	0.431113	-3.77667	0.000158936	0.00552833	si:ch73-364h19.2
ENSDARG00000088745	76.5315	141.809	11.254	2.01442	0.551246	3.7751	0.000159944	0.00555233	zgc:173915
ENSDARG00000068787	16.9264	31.446	2.40674	2.0941	0.545884	3.76998	0.000163263	0.00563403	slc6a17
ENSDARG00000075380	400.189	493.094	307.284	0.664343	0.176166	3.77078	0.000162736	0.00563403	kri1
ENSDARG00000099757	127.871	88.9514	166.79	-0.867576	0.230002	-3.77045	0.000162955	0.00563403	wdr47b
ENSDARG00000077011	97.4394	45.8201	149.059	-1.46409	0.387945	-3.7693	0.000163703	0.00563809	uhrf1bp1
ENSDARG00000053530	16.7916	28.1044	5.47877	1.79958	0.467713	3.76527	0.000166369	0.00571865	cyp4f3
ENSDARG00000068088	8.32866	16.6573	0	1.75789	0.547403	3.76043	0.000169621	0.00581477	tcnl
ENSDARG00000074656	220.81	339.328	102.292	1.47851	0.393012	3.76012	0.00016983	0.00581477	ctss2.1
ENSDARG00000078593	232.997	165.934	300.059	-0.818321	0.217642	-3.7591	0.000170524	0.00582714	vwa8
ENSDARG00000090889	189.567	292.565	86.5686	1.49504	0.397619	3.75753	0.000171599	0.00585244	si:ch211-132p1.3
ENSDARG00000013050	35.1253	61.9387	8.31191	1.95044	0.517911	3.75675	0.000172136	0.0058532	abcc12
ENSDARG00000104027	114.2	55.2333	173.166	-1.42791	0.37972	-3.75652	0.000172291	0.0058532	si:ch211-207b24.4
ENSDARG00000027611	571.872	361.723	782.02	-1.03832	0.276514	-3.75453	0.00017367	0.00588236	cavin2a
ENSDARG00000039100	39.5476	69.4322	9.6631	1.93652	0.515072	3.75413	0.000173947	0.00588236	jac7
ENSDARG00000095283	59.9289	31.8682	87.9896	-1.30191	0.346024	-3.75382	0.000174158	0.00588236	si:dkeyp-2e4.3
ENSDARG00000077768	33.7399	50.6933	16.7865	1.39128	0.36861	3.75304	0.000174706	0.0058895	malt1
ENSDARG00000058647	103.613	180.889	26.3361	1.91593	0.513131	3.75189	0.000175505	0.00590505	hck
ENSDARG00000031749	11.566	21.4224	1.70954	2.13369	0.539315	3.749	0.000177543	0.00594064	c3ar1
ENSDARG00000042876	104.697	161.326	48.0688	1.48785	0.396261	3.74932	0.000177317	0.00594064	abracl
ENSDARG00000069734	2454.97	1066.34	3843.59	-1.5466	0.41276	-3.74894	0.000177581	0.00594064	hbba2
ENSDARG00000033144	1407.35	1803.75	1010.95	0.803463	0.214365	3.74797	0.000178272	0.00595238	psme2
ENSDARG00000013343	437.366	670.14	204.591	1.46538	0.391592	3.74195	0.000182596	0.00608513	kif26ba
ENSDARG00000009134	47.7067	73.1493	22.2641	1.46833	0.390923	3.74115	0.000183181	0.00609304	hlx1
ENSDARG00000088124	362.937	505.74	220.134	1.10829	0.296428	3.73793	0.000185544	0.00615992	adrb2a
ENSDARG00000025912	28.2428	52.6813	3.80425	2.02893	0.552358	3.73717	0.000186105	0.00616684	bscl2l
ENSDARG00000037861	186.426	314.932	57.9198	1.81202	0.486041	3.73664	0.000186495	0.0061681	slc2a3b
ENSDARG00000078399	20.5611	35.0131	6.10904	1.84672	0.486504	3.73454	0.000188058	0.00620804	acsl2
ENSDARG00000087575	112.113	168.951	55.2746	1.4035	0.375371	3.734	0.000188465	0.00620975	zmp:0000000912
ENSDARG00000044129	140.029	214.497	65.5604	1.46388	0.391959	3.73134	0.000190466	0.00625213	si:ch211-214p16.1
ENSDARG00000063385	20.7983	33.3547	8.24187	1.63531	0.432336	3.73144	0.000190391	0.00625213	cenpe
ENSDARG00000087784	11.0076	20.6703	1.34498	2.16906	0.545433	3.73072	0.000190935	0.00625582	si:dkeyp-110a12.4
ENSDARG00000009313	323.744	418.693	228.796	0.836345	0.224233	3.72913	0.000192142	0.0062668	zgc:63831
ENSDARG00000039243	1634.18	2421.95	846.412	1.33891	0.35904	3.72936	0.00019197	0.0062668	zgc:152791
ENSDARG00000056795	213.537	346.724	80.3503	1.67622	0.449667	3.72886	0.000192345	0.0062668	serpine1
ENSDARG00000079802	22.6236	38.7479	6.4993	1.86184	0.492854	3.72722	0.000193605	0.00629029	aanat2
ENSDARG00000099949	33.0451	53.6826	12.4076	1.68357	0.448389	3.72652	0.000194145	0.00629029	NA
ENSDARG00000108953	119.313	203.627	34.999	1.84288	0.49561	3.72685	0.000193888	0.00629029	NA
ENSDARG00000056262	13.4633	26.2439	0.682797	2.19146	0.557932	3.72514	0.000195206	0.00630133	slc35g2a
ENSDARG00000078683	280.98	378.313	183.647	0.979993	0.262994	3.72539	0.00019501	0.00630133	LOC110437942
ENSDARG00000018327	11.6377	22.9252	0.350154	2.03452	0.557145	3.72256	0.000197217	0.00635452	illr3
ENSDARG00000089643	14.1308	2.11928	26.1424	-2.07741	0.543325	-3.7198	0.000199382	0.00641249	mcama
ENSDARG00000067801	183.835	107.353	260.317	-1.16975	0.314568	-3.71721	0.000201433	0.00646655	sema4d
ENSDARG00000040621	57.6433	96.0853	19.2014	1.76367	0.473587	3.71563	0.000202702	0.00649537	lrrc32
ENSDARG00000045230	9115.78	11472.9	6758.7	0.738317	0.198785	3.71414	0.0002039	0.00652181	cox6b1
ENSDARG00000094935	36.9566	63.2769	10.6362	1.85469	0.496973	3.71259	0.000205151	0.00654987	si:dkey-58f10.11
ENSDARG00000105142	219.196	304.42	133.972	1.09532	0.295302	3.70756	0.000209267	0.00666911	tcirg1b
ENSDARG00000016936	214.923	146.708	283.138	-0.899293	0.242544	-3.70671	0.000209966	0.00667921	hmcn1
ENSDARG00000092394	380.341	295.809	464.873	-0.63583	0.171644	-3.70408	0.000212163	0.00673684	dcun1d4
ENSDARG00000069735	2051.48	880.549	3222.4	-1.55194	0.419559	-3.70122	0.000214566	0.0068008	hbaa2
ENSDARG00000006253	207.447	139.14	275.754	-0.9314	0.251615	-3.7005	0.000215173	0.00680773	mier3a
ENSDARG00000032206	1476.05	485.309	2466.79	-1.76827	0.479402	-3.70004	0.000215563	0.00680775	cthl
ENSDARG00000108038	110.593	169.309	51.8772	1.45713	0.39345	3.6985	0.000216881	0.00683703	NA
ENSDARG00000063361	53.5276	24.2805	82.7748	-1.49641	0.403553	-3.69749	0.000217743	0.00685185	si:ch211-1e14.1
ENSDARG00000057633	33.2951	61.7911	4.79908	1.99726	0.551784	3.69508	0.000219815	0.00690465	cxcr4a
ENSDARG00000063372	85.3521	33.3891	137.315	-1.63476	0.441692	-3.69431	0.000220487	0.00691333	zpld1b
ENSDARG00000054848	2161.83	1445.89	2877.77	-0.938584	0.254361	-3.68992	0.000224328	0.00702119	pdk4
ENSDARG00000009026	856.283	567.891	1144.67	-0.953209	0.258616	-3.68555	0.000228207	0.00712982	ank2a
ENSDARG00000062449	187.278	124.589	249.967	-0.94459	0.256341	-3.68345	0.000230101	0.00717621	xpr1a
ENSDARG00000044809	90.5779	133.602	47.5542	1.31429	0.356613	3.68023	0.00023302	0.00724585	fpgs
ENSDARG00000104981	18.8077	5.51217	32.1032	-1.84302	0.493316	-3.68008	0.000233163	0.00724585	LOC100329687
ENSDARG00000007804	1431.36	870.222	1992.49	-1.10166	0.2995	-3.67821	0.000234874	0.00728608	gas6
ENSDARG00000030775	266.76	198.646	334.875	-0.727251	0.197822	-3.67575	0.00023715	0.00734367	sybl1
ENSDARG00000112045	63.8654	95.1457	32.5852	1.35291	0.367487	3.67279	0.000239914	0.00741613	NA
ENSDARG00000027658	53.925	84.9112	22.9387	1.55946	0.42317	3.67175	0.000240896	0.00743335	irf10
ENSDARG00000011094	13.9959	23.9044	4.08747	1.84711	0.489503	3.6681	0.000244364	0.00752709	ccna2
ENSDARG00000069934	298.395	399.946	196.845	0.963426	0.262884	3.6639	0.000248404	0.00763809	parp4
ENSDARG00000099073	9.62848	18.9243	0.332644	2.08802	0.558114	3.66115	0.000251083	0.00770691	NA
ENSDARG00000079327	61.1607	36.4024	85.9191	-1.13389	0.309589	-3.65642	0.000255759	0.0078367	hmcn2
ENSDARG00000004280	428.835	313.933	543.737	-0.763604	0.208988	-3.65349	0.000258698	0.00791291	seh1l
ENSDARG00000079895	624.001	818.498	429.503	0.883627	0.241939	3.65197	0.000260235	0.00794601	ehbp1l1b
ENSDARG00000076496	206.891	80.012	333.77	-1.63818	0.448801	-3.65109	0.000261133	0.00795956	frmd4bb
ENSDARG00000042277	67.7646	37.4205	98.1086	-1.24181	0.339542	-3.65047	0.000261764	0.0079649	efnb3b
ENSDARG00000039378	60.3922	33.0834	87.7009	-1.2575	0.343893	-3.6495	0.000262748	0.00798096	rcn2
ENSDARG00000096311	19.8006	37.1976	2.40364	2.00442	0.555041	3.6455	0.000266876	0.00809229	si:dkey-211g8.8
ENSDARG00000035264	1064.07	714.62	1413.52	-0.929196	0.255202	-3.64083	0.000271765	0.00822628	riok2
ENSDARG00000017565	11.9208	21.4205	2.42115	2.00003	0.528013	3.63861	0.000274117	0.00828317	itk
ENSDARG00000062469	1469.85	1173.61	1766.09	-0.577565	0.159243	-3.62691	0.000286836	0.00863766	hipk3a
ENSDARG00000076484	319.658	222.367	416.948	-0.86314	0.237926	-3.62722	0.000286484	0.00863766	stab1
ENSDARG00000093535	352.49	238.346	466.634	-0.915909	0.252682	-3.62414	0.000289922	0.0087156	si:ch211-265m20.8
ENSDARG00000097909	8.91993	17.4928	0.347049	2.07899	0.558191	3.62085	0.000293637	0.00881212	si:dkey-195m11.11
ENSDARG00000063056	123.98	180.987	66.9742	1.27183	0.351096	3.61931	0.000295387	0.00884946	tulp4b
ENSDARG00000024116	104.648	142.024	67.2715	1.00804	0.278384	3.61785	0.000297056	0.00888427	vamp8
ENSDARG00000062271	68.5112	98.95	38.0724	1.23345	0.340604	3.61456	0.000300863	0.00898275	slc25a15b
ENSDARG00000006600	626.717	501.086	752.348	-0.574592	0.15904	-3.61278	0.000302936	0.00899849	lsm14aa
ENSDARG00000008388	409.046	609.449	208.642	1.34767	0.372993	3.61274	0.000302977	0.00899849	mmp14b
ENSDARG00000059333	385.841	270.09	501.593	-0.849908	0.235247	-3.61234	0.000303447	0.00899849	si:ch211-285f17.1
ENSDARG00000079000	1519.87	1860.53	1179.21	0.641023	0.177399	3.61337	0.000302239	0.00899849	tp53bp1
ENSDARG00000040991	695.07	526.5	863.64	-0.692816	0.191856	-3.611	0.000305022	0.0090299	cttnbp2
ENSDARG00000018259	23.8778	37.7928	9.96271	1.56597	0.429594	3.60896	0.000307429	0.00907045	atp1a3a
ENSDARG00000094489	17.0613	32.3986	1.72394	1.98997	0.557347	3.60909	0.000307272	0.00907045	si:dkey-58f10.6
ENSDARG00000027618	28.0367	48.8326	7.24084	1.87028	0.515485	3.60699	0.000309765	0.00912398	grip2b
ENSDARG00000009087	4013.4	5795.04	2231.77	1.23251	0.341776	3.60638	0.000310504	0.00913037	cd74a
ENSDARG00000071652	218.971	289.209	148.734	0.906911	0.251478	3.60527	0.000311829	0.00915396	rrp8
ENSDARG00000018179	303.103	409.96	196.247	0.993994	0.27572	3.60412	0.000313209	0.00916372	acvrl1
ENSDARG00000092894	60.4338	97.2039	23.6636	1.6225	0.448868	3.60455	0.000312698	0.00916372	si:ch211-114l13.9
ENSDARG00000101534	19.1542	7.45227	30.8561	-1.6332	0.447759	-3.60213	0.000315616	0.00921872	rab3db
ENSDARG00000077314	31.8818	55.8361	7.92761	1.8798	0.520768	3.59943	0.000318916	0.00929958	mblac1
ENSDARG00000058690	46.0784	21.3097	70.847	-1.45457	0.402624	-3.59864	0.000319887	0.00930966	cgnb
ENSDARG00000099257	17.2806	29.0792	5.48187	1.77384	0.484024	3.59819	0.000320435	0.00930966	si:ch73-119p20.1
ENSDARG00000102514	22.975	43.26	2.68996	1.95464	0.556802	3.59785	0.000320858	0.00930966	LOC100334604
ENSDARG00000100513	421.958	590.257	253.66	1.11579	0.310157	3.5968	0.000322161	0.009332	rps27l
ENSDARG00000045408	1776.31	2659.63	892.996	1.36439	0.379514	3.59561	0.000323631	0.00935908	tagln
ENSDARG00000096690	6.5445	0.369394	12.7196	-2.16786	0.556978	-3.5924	0.000327648	0.00945962	NA
ENSDARG00000029524	627.134	823.717	430.55	0.887641	0.247193	3.59054	0.000329993	0.00951162	impdh1b
ENSDARG00000095675	4928.57	3490.03	6367.11	-0.828493	0.230802	-3.58961	0.000331175	0.00953	ccdc141
ENSDARG00000056625	26.7553	45.727	7.78356	1.81252	0.500741	3.58835	0.000332772	0.00956024	trpc6a
ENSDARG00000056378	171.844	247.772	95.9163	1.22659	0.341647	3.58784	0.000333431	0.00956347	ifi30
ENSDARG00000060526	18.1611	35.2924	1.02985	1.87782	0.556425	3.58676	0.000334817	0.00958748	bmp3
ENSDARG00000027310	39.0629	62.5544	15.5713	1.60168	0.444347	3.58493	0.000337162	0.00962431	lsp1
ENSDARG00000090615	36.8888	69.9621	3.81555	1.87226	0.558247	3.5849	0.000337203	0.00962431	cd59
ENSDARG00000027355	3673.46	2217.75	5129.17	-1.10815	0.309408	-3.58156	0.000341553	0.00973258	slc25a4
ENSDARG00000093068	18.7213	36.7424	0.700307	1.80122	0.552321	3.57594	0.000348966	0.00991199	c3b.1
ENSDARG00000104836	39521.4	31558.9	47483.8	-0.576814	0.161304	-3.57593	0.000348982	0.00991199	myom1b
ENSDARG00000104047	208.401	125.312	291.491	-1.11517	0.311821	-3.57518	0.000349984	0.00992435	si:ch211-262i1.3
ENSDARG00000101984	118.039	57.6534	178.425	-1.40041	0.391719	-3.57299	0.000352923	0.00999149	pde6gb
ENSDARG00000070625	208.848	136.835	280.862	-0.972902	0.272433	-3.57023	0.000356668	0.0100812	enpp5
ENSDARG00000040255	589.941	434.98	744.902	-0.747689	0.209628	-3.56653	0.000361741	0.0102081	ephx2
ENSDARG00000104077	168.542	263.007	74.0775	1.50904	0.42337	3.56267	0.000367109	0.0103429	fcer1gl
ENSDARG00000017036	598.201	353.62	842.782	-1.14001	0.320048	-3.56169	0.00036847	0.0103646	si:dkeyp-57f11.2
ENSDARG00000068939	185.508	268.54	102.477	1.23948	0.348141	3.55813	0.000373498	0.0104891	xaf1
ENSDARG00000101926	124.675	87.5844	161.766	-0.840465	0.236331	-3.55472	0.000378376	0.0106091	zgc:101130
ENSDARG00000104401	1320.49	1067.14	1573.84	-0.549263	0.154555	-3.5538	0.000379715	0.0106296	yme1l1b
ENSDARG00000099690	48.9194	79.0359	18.8029	1.62797	0.456521	3.55269	0.000381311	0.0106572	vaspa
ENSDARG00000063036	270.906	197.914	343.899	-0.763867	0.215103	-3.55057	0.000384396	0.0107263	psd2
ENSDARG00000086647	19.6761	36.963	2.38923	1.94203	0.556406	3.54912	0.000386522	0.0107684	chrng
ENSDARG00000054929	9.78192	17.8574	1.70643	2.01667	0.537434	3.54805	0.000388092	0.010795	zgc:110540
ENSDARG00000043527	15.4177	5.19736	25.638	-1.72928	0.479101	-3.54525	0.000392241	0.0108586	plpp6
ENSDARG00000060766	171.061	66.6392	275.482	-1.61402	0.455509	-3.54548	0.000391898	0.0108586	pxnb
ENSDARG00000067520	90.8714	42.7146	139.028	-1.43619	0.404557	-3.54562	0.000391688	0.0108586	zgc:158482
ENSDARG00000040291	82.1202	122.919	41.3215	1.3607	0.383254	3.54409	0.000393974	0.0108894	cadm4
ENSDARG00000007241	2649.13	3525.62	1772.64	0.933157	0.263398	3.54271	0.000396031	0.0109289	mycb
ENSDARG00000055290	144.554	229.177	59.9316	1.56018	0.440308	3.54197	0.000397156	0.0109428	mpeg1.1
ENSDARG00000007412	1638.84	1239.48	2038.19	-0.6948	0.196206	-3.54112	0.000398425	0.0109605	slc2a1b
ENSDARG00000104474	55.9792	88.2649	23.6935	1.54361	0.434648	3.54035	0.000399598	0.0109754	il6r
ENSDARG00000078800	19.1728	35.2511	3.09463	1.94667	0.549558	3.53939	0.000401052	0.0109981	slc26a10
ENSDARG00000074235	81.1374	32.9719	129.303	-1.57816	0.445456	-3.53886	0.000401852	0.0110028	LOC797620
ENSDARG00000030656	726.261	485.843	966.68	-0.934228	0.264125	-3.5369	0.000404852	0.0110676	2021-09-03
ENSDARG00000117781	67.6991	108.798	26.5998	1.6053	0.453099	3.53538	0.000407183	0.011114	NA
ENSDARG00000079547	36.3495	17.0278	55.6713	-1.44868	0.408309	-3.53478	0.000408114	0.0111221	zbtb47b
ENSDARG00000056722	921.766	688.588	1154.94	-0.720195	0.203914	-3.53173	0.000412845	0.0112335	cd99l2
ENSDARG00000002731	632.937	495.261	770.613	-0.620499	0.175937	-3.52667	0.000420828	0.0114329	sdc2
ENSDARG00000014522	37.6089	66.9266	8.2913	1.87685	0.53588	3.52234	0.000427751	0.0115671	cdh6
ENSDARG00000015404	15.8057	29.1791	2.43245	1.95502	0.55039	3.52245	0.000427575	0.0115671	arl3l2
ENSDARG00000102679	63.1847	97.0901	29.2794	1.4482	0.410132	3.52297	0.000426738	0.0115671	si:ch73-158p21.7
ENSDARG00000029019	829.85	468.652	1191.05	-1.20487	0.342121	-3.52174	0.000428732	0.0115758	epb41b
ENSDARG00000000563	79819.5	56602.9	103036	-0.824369	0.234109	-3.52132	0.000429403	0.011576	ttn.1
ENSDARG00000010411	3642.18	2917.04	4367.32	-0.56981	0.161874	-3.52007	0.000431429	0.0116127	epn1
ENSDARG00000018110	607.424	489.641	725.208	-0.55549	0.157983	-3.51604	0.00043804	0.0117543	pak4
ENSDARG00000039997	5913.92	4471.43	7356.41	-0.695074	0.197688	-3.51601	0.000438087	0.0117543	ptp4a3
ENSDARG00000054211	41.0039	63.0492	18.9585	1.45039	0.410837	3.51564	0.000438703	0.0117543	st8sia7.1
ENSDARG00000071095	169.374	73.4887	265.259	-1.51161	0.429881	-3.51486	0.000439989	0.0117707	abi3bpb
ENSDARG00000033587	12.4549	24.2126	0.697202	1.99698	0.558052	3.51206	0.000444653	0.0118773	LOC101884755
ENSDARG00000039302	320.399	402.342	238.457	0.726819	0.207044	3.51003	0.000448055	0.0119368	terfa
ENSDARG00000052842	1430.48	1002.67	1858.29	-0.846904	0.241284	-3.50992	0.000448246	0.0119368	ppifb
ENSDARG00000101209	644.279	480.281	808.276	-0.725604	0.206832	-3.50806	0.000451389	0.011998	lamb1a
ENSDARG00000105416	9.40182	17.4268	1.37689	2.03472	0.545872	3.50775	0.000451912	0.011998	adgrg4a
ENSDARG00000051836	73.063	105.919	40.2072	1.23938	0.352872	3.50634	0.000454314	0.0120435	si:dkeyp-19e1.3
ENSDARG00000087740	15.8569	31.3667	0.347049	1.54801	0.539814	3.50576	0.000455307	0.0120515	NA
ENSDARG00000028048	58.1867	21.9068	94.4666	-1.63142	0.464715	-3.50374	0.000458772	0.012095	rdh8a
ENSDARG00000102566	385.097	277.094	493.099	-0.795976	0.227155	-3.50379	0.000458694	0.012095	fam102aa
ENSDARG00000104375	1509.93	1176.43	1843.44	-0.630524	0.179962	-3.5036	0.000459022	0.012095	sec24a
ENSDARG00000011769	25.9044	43.5825	8.22635	1.74499	0.494031	3.50151	0.000462628	0.0121534	cpm
ENSDARG00000105744	21.7248	35.8536	7.59608	1.6908	0.477184	3.50158	0.000462503	0.0121534	NA
ENSDARG00000078355	705.664	522.106	889.222	-0.739647	0.211373	-3.49909	0.000466845	0.0122458	zc3h4
ENSDARG00000013598	19.4783	34.8785	4.07816	1.89592	0.537428	3.49715	0.000470251	0.0123028	tnfb
ENSDARG00000039459	219.098	147.844	290.351	-0.918067	0.26247	-3.49705	0.000470426	0.0123028	qsox1
ENSDARG00000093824	51.3949	15.6371	87.1526	-1.75718	0.502021	-3.49528	0.000473557	0.012366	NA
ENSDARG00000103754	10.0934	18.1126	2.0741	1.94621	0.531531	3.49489	0.000474256	0.012366	aspm
ENSDARG00000015337	12.0087	2.65243	21.365	-1.90575	0.531173	-3.4939	0.000476026	0.0123937	comta
ENSDARG00000014655	41.6328	63.3144	19.9511	1.40605	0.401463	3.48892	0.000484971	0.0125933	itpr1a
ENSDARG00000032317	119.886	161.757	78.015	0.980683	0.280906	3.48883	0.000485132	0.0125933	tox
ENSDARG00000097255	118.871	70.0346	167.708	-1.13795	0.326045	-3.4872	0.000488097	0.0126515	NA
ENSDARG00000009689	1640.65	1290.61	1990.69	-0.609829	0.174986	-3.48498	0.000492169	0.0127382	daam1b
ENSDARG00000005462	14.3077	23.8338	4.78157	1.71831	0.482242	3.48369	0.000494545	0.0127807	kif4
ENSDARG00000080401	12.3837	3.80083	20.9666	-1.76604	0.494709	-3.47971	0.000501962	0.0129533	NA
ENSDARG00000103211	167.999	275.106	60.8919	1.65162	0.475323	3.47921	0.000502899	0.0129583	si:dkey-19b23.8
ENSDARG00000070109	14.1088	24.469	3.74862	1.82995	0.514033	3.47634	0.0005083	0.0130783	ncapg
ENSDARG00000051891	62.8266	34.2595	91.3937	-1.25696	0.361176	-3.47532	0.00051025	0.0131092	rsph10b
ENSDARG00000061140	117.387	169.211	65.5637	1.21525	0.349518	3.47389	0.000512967	0.0131596	colec12
ENSDARG00000090882	606.915	854.607	359.223	1.13266	0.326059	3.47336	0.000513981	0.0131663	LOC101882211
ENSDARG00000070743	135.273	84.5884	185.958	-1.04959	0.302105	-3.47271	0.000515233	0.0131791	tmem45a
ENSDARG00000038882	24.7973	39.6113	9.98333	1.57296	0.449136	3.47165	0.000517276	0.0132121	smc4
ENSDARG00000089078	1704.96	1287.68	2122.24	-0.696425	0.200663	-3.47055	0.000519391	0.0132467	NA
ENSDARG00000059369	4.28726	0	8.57452	-1.76976	0.551045	-3.46889	0.000522604	0.0133093	si:ch1073-15f12.3
ENSDARG00000069463	54.4564	81.3925	27.5204	1.34689	0.387442	3.46671	0.000526877	0.0133986	alox12
ENSDARG00000104197	30.6962	47.9817	13.4106	1.50288	0.431163	3.46276	0.000534663	0.0135769	ptpn22
ENSDARG00000035949	237.859	167.915	307.804	-0.832223	0.24046	-3.46036	0.000539459	0.013659	tmem106bb
ENSDARG00000079591	83.966	54.8898	113.042	-0.968856	0.279717	-3.46067	0.000538838	0.013659	si:ch211-203d1.3
ENSDARG00000078123	11.9232	1.10818	22.7382	-1.92316	0.558205	-3.45788	0.000544451	0.0137655	slitrk3a
ENSDARG00000037284	1532.73	981.587	2083.87	-1.00624	0.291136	-3.45617	0.000547912	0.013833	ptges3a
ENSDARG00000038643	2704.08	1521.61	3886.54	-1.20446	0.348694	-3.4544	0.000551514	0.0139039	alas2
ENSDARG00000093584	71.3476	110.914	31.7809	1.47977	0.427568	3.45372	0.000552913	0.0139191	zgc:193505
ENSDARG00000101138	15.8892	31.0844	0.694097	1.7742	0.552689	3.45228	0.000555875	0.0139735	LOC567656
ENSDARG00000040133	666.829	912.008	421.649	1.02702	0.297719	3.44933	0.000561985	0.0140995	ackr4b
ENSDARG00000105018	142.88	196.717	89.0439	1.04962	0.304129	3.44908	0.000562496	0.0140995	lrrc20
ENSDARG00000044612	275.727	446.583	104.871	1.61121	0.46794	3.44747	0.000565856	0.0141634	c1qb
ENSDARG00000043249	473.14	762.092	184.189	1.59348	0.463093	3.44557	0.000569864	0.0142433	irf1b
ENSDARG00000007467	7.96112	15.5721	0.350154	1.93564	0.557459	3.44448	0.000572153	0.0142802	ifit10
ENSDARG00000087413	111.689	78.9171	144.461	-0.827697	0.240338	-3.44226	0.000576882	0.0143777	bean1
ENSDARG00000059510	155.81	210.59	101.03	0.986267	0.286467	3.44095	0.000579675	0.0144267	coq2
ENSDARG00000028661	79.3725	114.638	44.1074	1.21784	0.353493	3.4403	0.000581069	0.0144409	cntfr
ENSDARG00000078311	1957.07	1468.8	2445.34	-0.709433	0.206238	-3.43983	0.000582081	0.0144455	dcaf6
ENSDARG00000035751	2908.61	3406.1	2411.12	0.490109	0.142541	3.43834	0.000585285	0.0145045	ipo7
ENSDARG00000067794	44.3771	22.8564	65.8977	-1.32639	0.384854	-3.43787	0.000586305	0.0145092	cabz01076234.2
ENSDARG00000040177	8.89275	16.3942	1.3913	1.99133	0.545509	3.43679	0.000588645	0.0145465	rgs16
ENSDARG00000067916	81.2265	125.707	36.7458	1.46166	0.424902	3.43443	0.000593794	0.0146531	lyn
ENSDARG00000058835	38.9088	58.5081	19.3096	1.36422	0.395684	3.43346	0.000595934	0.0146852	plekhg3
ENSDARG00000059826	53.5818	78.8469	28.3167	1.28375	0.373066	3.43218	0.00059876	0.014734	crtac1a
ENSDARG00000070119	141.089	188.692	93.4853	0.948186	0.27617	3.4315	0.000600258	0.0147502	ctc1
ENSDARG00000088178	557.859	752.972	362.746	0.978957	0.285316	3.43075	0.000601905	0.0147699	tp53inp2
ENSDARG00000018025	94.8272	148.903	40.7519	1.50686	0.439077	3.42867	0.000606543	0.0148421	tbx2a
ENSDARG00000055252	16.6264	27.4146	5.83824	1.67203	0.479488	3.42879	0.000606271	0.0148421	snap23.2
ENSDARG00000099109	246.313	153.407	339.219	-1.05304	0.307343	-3.42563	0.000613378	0.0149884	NA
ENSDARG00000074424	393.219	309.155	477.283	-0.610496	0.178371	-3.42244	0.000620623	0.0151021	ibtk
ENSDARG00000075261	213.167	335.183	91.15	1.51135	0.441624	3.42299	0.000619358	0.0151021	timp2b
ENSDARG00000096979	32.4575	52.9483	11.9668	1.63079	0.473658	3.42252	0.000620433	0.0151021	zgc:193725
ENSDARG00000069133	272.538	404.161	140.914	1.31144	0.383362	3.42006	0.000626084	0.0152138	mstnb
ENSDARG00000058351	134.246	198.653	69.8378	1.3053	0.381436	3.41902	0.000628472	0.0152507	tapbpl
ENSDARG00000042725	842.797	1241.24	444.354	1.28728	0.376797	3.41657	0.000634158	0.0153465	cebpb
ENSDARG00000062049	94.9514	139.548	50.3543	1.28261	0.374956	3.41618	0.000635052	0.0153465	hmha1b
ENSDARG00000099572	1654.65	2015.98	1293.32	0.622599	0.182241	3.41629	0.000634817	0.0153465	hmgn2
ENSDARG00000016749	23.6098	36.5915	10.628	1.45921	0.425422	3.40094	0.00067155	0.0161799	slco1c1
ENSDARG00000021521	25.8956	40.4578	11.3334	1.49149	0.435116	3.40045	0.000672757	0.0161799	rgs14a
ENSDARG00000027070	23.3857	41.9753	4.79597	1.84615	0.543918	3.40025	0.000673235	0.0161799	acbd4
ENSDARG00000076780	1377.75	894.264	1861.23	-0.981659	0.288697	-3.40025	0.000673239	0.0161799	acadsb
ENSDARG00000036420	34.4956	51.1029	17.8883	1.30659	0.383032	3.39583	0.000684204	0.0163984	si:dkey-33c9.6
ENSDARG00000099600	232.886	126.408	339.364	-1.24856	0.367544	-3.3961	0.000683529	0.0163984	si:dkey-93h22.7
ENSDARG00000025903	78.8661	136.109	21.6234	1.76672	0.523389	3.39483	0.000686705	0.0164358	lgals9l1
ENSDARG00000014059	228.12	358.258	97.9816	1.50182	0.44259	3.39435	0.000687924	0.0164425	cldn5b
ENSDARG00000117407	58.5532	101.21	15.8964	1.76913	0.524266	3.39024	0.000698303	0.0166678	NA
ENSDARG00000041092	87.3707	123.763	50.9781	1.15044	0.339008	3.38934	0.000700602	0.0166999	pgpep1l
ENSDARG00000055955	37.9741	58.0175	17.9307	1.41428	0.415576	3.38797	0.000704113	0.0167608	lcp2a
ENSDARG00000053091	492.519	694.686	290.351	1.13331	0.334512	3.38751	0.000705302	0.0167663	si:ch211-204c21.1
ENSDARG00000011496	2662.66	2029.95	3295.38	-0.675856	0.19961	-3.38585	0.000709589	0.0168225	ppm1bb
ENSDARG00000032264	11.8858	20.3638	3.40778	1.77317	0.508728	3.38589	0.000709478	0.0168225	mybl2b
ENSDARG00000027381	46.1034	27.5542	64.6527	-1.11638	0.329337	-3.38304	0.000716877	0.0169722	ccdc171
ENSDARG00000042793	248.888	348.429	149.347	1.10674	0.327455	3.37863	0.000728476	0.0172003	tpp1
ENSDARG00000053136	18596.2	22574.2	14618.3	0.610057	0.180563	3.37864	0.000728457	0.0172003	b2m
ENSDARG00000095832	4.34252	8.68505	0	1.70134	0.549188	3.37616	0.000735043	0.0173319	si:ch73-269m23.4
ENSDARG00000038010	141.312	221.149	61.4753	1.48821	0.440849	3.37446	0.000739608	0.0174161	rac2
ENSDARG00000100524	2514.42	1778.33	3250.52	-0.825786	0.244753	-3.3739	0.000741113	0.0174281	abca3b
ENSDARG00000013777	2860.53	2286.28	3434.79	-0.573406	0.169982	-3.37332	0.000742687	0.0174417	ppp1r13l
ENSDARG00000089361	15.3644	26.2862	4.44271	1.75564	0.511425	3.3716	0.000747319	0.0175269	wu:fb59d01
ENSDARG00000000767	136.794	207.037	66.5504	1.37719	0.408321	3.37022	0.000751078	0.0175775	spi1b
ENSDARG00000044246	56.9274	80.048	33.8067	1.11983	0.331621	3.37007	0.000751485	0.0175775	snx18b
ENSDARG00000056615	111.783	169.443	54.1224	1.38245	0.409948	3.36867	0.000755329	0.0176438	cybb
ENSDARG00000100584	46.5661	10.2645	82.8678	-1.80671	0.54278	-3.36811	0.00075686	0.017656	ccdc40
ENSDARG00000040046	99.6141	143.055	56.173	1.19265	0.353799	3.36733	0.000758994	0.0176822	snai2
ENSDARG00000062837	125.322	91.7378	158.905	-0.760565	0.225868	-3.36627	0.000761929	0.017727	spata13
ENSDARG00000025218	24.4537	37.2382	11.6691	1.39602	0.411728	3.36484	0.000765872	0.0177951	myo5ab
ENSDARG00000022101	1628.37	1120.45	2136.29	-0.877225	0.26084	-3.36301	0.000770966	0.0178897	obscnb
ENSDARG00000008200	265.753	341.3	190.207	0.802885	0.238949	3.35945	0.000780986	0.0179393	ugp2b
ENSDARG00000021265	42.4742	84.6013	0.347049	0.861716	0.472163	3.35979	0.000780015	0.0179393	mybpc2b
ENSDARG00000043843	323.85	254.859	392.84	-0.606898	0.180522	-3.36166	0.000774762	0.0179393	akap7
ENSDARG00000054610	266.048	385.881	146.214	1.2293	0.365811	3.35933	0.000781309	0.0179393	coro1a
ENSDARG00000061024	147.163	187.38	106.946	0.772663	0.229872	3.36006	0.000779242	0.0179393	rabggta
ENSDARG00000071196	7524.77	5967.54	9082	-0.590452	0.175759	-3.35945	0.00078099	0.0179393	cavin2b
ENSDARG00000088612	27.7021	49.2839	6.12034	1.81356	0.541479	3.36081	0.000777141	0.0179393	si:ch211-153b23.7
ENSDARG00000105089	16.295	3.74624	28.8438	-1.82109	0.535718	-3.36104	0.000776484	0.0179393	ccl39.6
ENSDARG00000059707	441.254	351.461	531.047	-0.580523	0.17282	-3.35895	0.000782399	0.0179408	si:ch211-216l23.1
ENSDARG00000041572	633.003	423.766	842.24	-0.925354	0.275551	-3.35785	0.000785498	0.0179883	zfpm1
ENSDARG00000056976	75.2965	117.297	33.2957	1.47145	0.437551	3.35732	0.000787026	0.0179998	ifit16
ENSDARG00000095047	41.3165	60.4099	22.2231	1.2534	0.372406	3.35445	0.000795233	0.0181637	si:dkey-85k15.4
ENSDARG00000030262	339.119	200.603	477.636	-1.12697	0.335988	-3.35377	0.000797177	0.0181844	si:ch211-220i18.4
ENSDARG00000098774	17.3276	29.4947	5.16053	1.7376	0.510933	3.35205	0.000802164	0.0182268	si:zfos-741a10.3
ENSDARG00000099464	78.45	26.8985	130.001	-1.65398	0.493654	-3.35225	0.000801587	0.0182268	LOC101882435
ENSDARG00000099995	198.518	138.084	258.952	-0.858837	0.256122	-3.35255	0.000800707	0.0182268	apbb2b
ENSDARG00000001950	40897.3	31056.2	50738.4	-0.68371	0.20405	-3.3507	0.000806065	0.0182586	ak1
ENSDARG00000021611	331.598	263.174	400.022	-0.588478	0.175627	-3.35049	0.000806694	0.0182586	NA
ENSDARG00000100313	14.9884	0.573364	29.4034	-1.65897	0.547923	-3.35102	0.000805137	0.0182586	si:ch211-243a15.1
ENSDARG00000079267	33.2685	53.8731	12.664	1.59231	0.473156	3.34687	0.000817285	0.0184744	im:7154036
ENSDARG00000079328	6.13605	12.2721	0	1.50315	0.536822	3.34627	0.00081906	0.0184907	pgbd4
ENSDARG00000003519	92.8275	128.438	57.217	1.0646	0.317876	3.34548	0.000821396	0.0184957	aprt
ENSDARG00000092799	26.9358	7.86021	46.0115	-1.73373	0.515933	-3.3456	0.000821052	0.0184957	NA
ENSDARG00000003200	8.58407	15.8087	1.35939	1.93768	0.547581	3.34378	0.000826462	0.0185858	foxm1
ENSDARG00000097108	601.363	264.688	938.039	-1.47191	0.440688	-3.34256	0.000830083	0.0186433	NA
ENSDARG00000003655	93.9332	152.327	35.5398	1.59182	0.476683	3.33955	0.000839137	0.0188225	tmem59l
ENSDARG00000093440	62.0368	93.7537	30.3198	1.3644	0.407849	3.33829	0.000842959	0.018884	tnfaip6
ENSDARG00000098881	4.1297	8.2594	0	1.68561	0.548906	3.33765	0.000844905	0.0189034	NA
ENSDARG00000100379	18.2812	30.3514	6.21099	1.66779	0.49308	3.33722	0.000846205	0.0189083	si:dkey-34d22.2
ENSDARG00000070047	100.16	138.238	62.0822	1.05071	0.31482	3.33479	0.000853623	0.0190497	rgs4
ENSDARG00000005651	257.881	163.206	352.557	-1.01967	0.305742	-3.33424	0.000855327	0.0190539	hrasb
ENSDARG00000043781	533.063	681.121	385.004	0.785334	0.235527	3.33403	0.000855988	0.0190539	zgc:92791
ENSDARG00000102272	153.104	105.819	200.39	-0.867275	0.260168	-3.33236	0.000861136	0.0191441	coro6
ENSDARG00000018283	139.066	191.917	86.2148	1.05373	0.316257	3.32964	0.000869577	0.0193073	cyba
ENSDARG00000000551	59.9737	90.499	29.4485	1.35812	0.407319	3.32729	0.000876938	0.0194214	slc1a4
ENSDARG00000108340	37.1865	66.433	7.94003	1.79451	0.545927	3.32742	0.000876552	0.0194214	NA
ENSDARG00000054723	2056.07	1314.36	2797.77	-1.00342	0.301696	-3.32592	0.000881287	0.019493	si:ch211-242b18.1
ENSDARG00000044039	60.7656	94.8055	26.7257	1.4712	0.441479	3.32477	0.00088493	0.0195489	stx11a
ENSDARG00000016706	93.6903	140.432	46.9485	1.33805	0.402058	3.32379	0.000888021	0.0195925	atic
ENSDARG00000044326	120.698	66.3152	175.08	-1.2234	0.368212	-3.31966	0.000901265	0.0198596	NA
ENSDARG00000060978	113.443	155.205	71.6804	1.02215	0.307812	3.31839	0.000905386	0.0199253	atp2a3
ENSDARG00000008593	90.3008	58.4023	122.199	-0.981459	0.295663	-3.31687	0.000910321	0.0199943	nbas
ENSDARG00000078912	59.2229	95.1776	23.2683	1.56097	0.469748	3.31672	0.000910806	0.0199943	si:ch73-24k9.2
ENSDARG00000070735	122.689	173.219	72.1584	1.13177	0.341118	3.31545	0.000914948	0.0200601	rnd2
ENSDARG00000097019	181.364	260.325	102.403	1.18902	0.358567	3.31418	0.000919109	0.0201261	si:ch211-108p6.4
ENSDARG00000016513	1084.58	892.371	1276.79	-0.506531	0.152854	-3.31378	0.000920442	0.0201301	setd3
ENSDARG00000054456	18.2001	35.706	0.694097	1.52807	0.541765	3.31157	0.000927748	0.0202645	clip3
ENSDARG00000111856	4.12193	0	8.24386	-1.63373	0.545677	-3.30975	0.000933788	0.020371	NA
ENSDARG00000052625	1798.99	1430	2167.97	-0.584912	0.176792	-3.30845	0.000938148	0.0204406	fkbp1b
ENSDARG00000021343	2220.35	2785.08	1655.63	0.720547	0.217844	3.30757	0.000941078	0.020479	wsb1
ENSDARG00000036194	23.0267	39.828	6.2254	1.74827	0.526485	3.30473	0.000950676	0.0206109	pitx2
ENSDARG00000074094	487.539	612.899	362.179	0.72776	0.220156	3.30539	0.000948438	0.0206109	tgm2b
ENSDARG00000091381	26.6364	40.5626	12.7103	1.38957	0.417638	3.30502	0.000949698	0.0206109	NA
ENSDARG00000101675	57.5122	92.7767	22.2477	1.56917	0.474079	3.30387	0.000953609	0.0206489	zgc:123107
ENSDARG00000043309	25.2455	38.1391	12.3519	1.3594	0.408874	3.30206	0.000959786	0.0206685	NA
ENSDARG00000068374	288.906	167.229	410.582	-1.15154	0.348603	-3.30226	0.000959088	0.0206685	si:ch211-132b12.7
ENSDARG00000089043	132.055	200.083	64.0284	1.37103	0.414934	3.30187	0.000960421	0.0206685	ptpn6
ENSDARG00000103095	573.125	695.075	451.176	0.60683	0.183713	3.30295	0.000956749	0.0206685	tbk1
ENSDARG00000110744	148.471	89.7112	207.23	-1.08771	0.329153	-3.30249	0.000958294	0.0206685	NA
ENSDARG00000059789	52.4231	79.8016	25.0447	1.38753	0.419109	3.30148	0.000961772	0.0206722	parp8
ENSDARG00000011581	119.821	177.048	62.5937	1.288	0.389964	3.30003	0.000966735	0.0207091	si:dkey-23k10.5
ENSDARG00000013082	95.7636	125.523	66.0039	0.872988	0.264325	3.30038	0.000965537	0.0207091	uap1l1
ENSDARG00000061738	56.3589	34.7368	77.9809	-1.06133	0.32115	-3.29994	0.000967039	0.0207091	2-Mar
ENSDARG00000054323	99.3451	55.1033	143.587	-1.21237	0.367258	-3.29849	0.000972048	0.0207909	pparab
ENSDARG00000062884	20.67	3.99438	37.3457	-1.79784	0.550568	-3.29728	0.000976276	0.0208558	map3k2
ENSDARG00000025348	631.592	916.738	346.446	1.22516	0.371776	3.29543	0.000982728	0.020917	igfbp5b
ENSDARG00000040041	60.2865	84.9279	35.645	1.1228	0.340064	3.2957	0.000981775	0.020917	mcm4
ENSDARG00000093978	254.345	191.077	317.613	-0.705688	0.214075	-3.29603	0.0009806	0.020917	zgc:77486
ENSDARG00000042561	144.481	105.444	183.518	-0.76495	0.232192	-3.29365	0.000988955	0.021024	lpar2b
ENSDARG00000056617	29.5578	48.3907	10.7249	1.60753	0.485892	3.29153	0.000996445	0.0211575	rpgra
ENSDARG00000003961	148.796	195.032	102.56	0.873035	0.265361	3.28858	0.00100693	0.0213543	parp3
ENSDARG00000062341	397.239	303.723	490.755	-0.668605	0.203408	-3.28678	0.00101341	0.0214657	wfs1a
ENSDARG00000075608	2466.82	1817.82	3115.82	-0.743904	0.226495	-3.28437	0.00102209	0.0216233	mical2a
ENSDARG00000034785	256.03	175.846	336.213	-0.879667	0.267913	-3.28293	0.00102734	0.021682	dachb
ENSDARG00000111698	5.81131	11.29	0.332644	1.92103	0.558217	3.28317	0.00102648	0.021682	NA
ENSDARG00000010784	3340.93	2666.99	4014.88	-0.575404	0.175356	-3.28134	0.00103314	0.021778	ppp1r12a
ENSDARG00000052059	1457.02	718.275	2195.77	-1.34988	0.411657	-3.28033	0.00103687	0.0218304	si:dkey-37f13.4
ENSDARG00000021846	75.8858	47.1427	104.629	-1.04858	0.319629	-3.27751	0.00104725	0.0219064	NA
ENSDARG00000032650	72.829	99.1265	46.5315	1.00344	0.305674	3.27885	0.0010423	0.0219064	fuk
ENSDARG00000061848	12.8973	21.3313	4.46333	1.6422	0.49026	3.27751	0.00104727	0.0219064	col15a1b
ENSDARG00000078419	1202.8	813.314	1592.28	-0.905356	0.276266	-3.27698	0.00104925	0.0219064	LOC101884302
ENSDARG00000087059	96.4912	173.676	19.3067	1.75907	0.551903	3.277	0.00104915	0.0219064	selenou1b
ENSDARG00000087099	13.7027	26.0078	1.39751	1.78105	0.558029	3.27793	0.00104573	0.0219064	si:ch73-106k19.5
ENSDARG00000087285	25.242	7.26747	43.2165	-1.71468	0.520249	-3.27839	0.00104401	0.0219064	tmem182b
ENSDARG00000023694	3535.66	2549.76	4521.57	-0.786375	0.240087	-3.27536	0.00105529	0.0220063	spon1b
ENSDARG00000076066	1192.26	987.707	1396.81	-0.490878	0.149926	-3.27409	0.00106004	0.0220791	6-Mar
ENSDARG00000101644	538.632	396.586	680.678	-0.746629	0.228103	-3.27308	0.00106383	0.0221317	si:ch211-248g20.5
ENSDARG00000035327	93881.2	69988.9	117773	-0.720376	0.220197	-3.27151	0.00106975	0.0222284	ckma
ENSDARG00000008803	40.1458	61.5618	18.7298	1.40253	0.42722	3.27061	0.00107318	0.0222534	marcksb
ENSDARG00000086933	703.825	480.329	927.321	-0.888515	0.271654	-3.27052	0.0010735	0.0222534	tnni3k
ENSDARG00000035663	102.992	150.453	55.5304	1.24698	0.380954	3.26971	0.00107658	0.0222909	zgc:103438
ENSDARG00000016457	263.846	361.557	166.135	1.02573	0.313776	3.26791	0.00108346	0.0224068	irf9
ENSDARG00000014577	1003.57	472.528	1534.61	-1.39542	0.427373	-3.26687	0.00108745	0.0224363	rhpn2
ENSDARG00000109371	13.1743	25.6513	0.697202	1.69358	0.55196	3.26701	0.00108689	0.0224363	LOC103909601
ENSDARG00000045611	409.422	328.756	490.088	-0.561851	0.172023	-3.26599	0.00109083	0.0224796	nfybb
ENSDARG00000006603	371.588	463.607	279.569	0.701012	0.214773	3.26364	0.00109989	0.022613	csrp1a
ENSDARG00000037408	33.1712	54.6425	11.6999	1.61972	0.494145	3.26393	0.0010988	0.022613	tbc1d10c
ENSDARG00000104600	69.1537	13.6622	124.645	-1.75645	0.552282	-3.26251	0.00110432	0.0226773	NA
ENSDARG00000061736	7102.16	5057.12	9147.19	-0.810239	0.248508	-3.2604	0.00111255	0.0227966	ank3a
ENSDARG00000071586	77.0665	112.013	42.1195	1.22655	0.375642	3.26036	0.00111273	0.0227966	tgfbi
ENSDARG00000060917	49.3076	78.5467	20.0686	1.51971	0.465079	3.2595	0.00111609	0.022812	anln
ENSDARG00000073909	3022.12	2436.9	3607.33	-0.552432	0.169476	-3.25962	0.00111561	0.022812	ppip5k1b
ENSDARG00000059254	16.4302	30.0747	2.7857	1.79584	0.554487	3.259	0.00111807	0.0228258	illr1
ENSDARG00000056483	276.842	198.363	355.321	-0.79903	0.245188	-3.25844	0.00112026	0.0228439	ssbp4
ENSDARG00000007697	17.0254	29.9251	4.12559	1.76526	0.537031	3.2579	0.00112242	0.0228612	fabp7a
ENSDARG00000060452	576.186	454.817	697.555	-0.600729	0.184424	-3.25722	0.00112509	0.0228624	sdk2b
ENSDARG00000075132	4218.78	3545.6	4891.96	-0.456981	0.140287	-3.25746	0.00112414	0.0228624	fh
ENSDARG00000111753	7.97156	0.656076	15.287	-1.92444	0.558202	-3.25555	0.00113171	0.0229703	si:ch211-113a14.17
ENSDARG00000007975	614.743	453.411	776.074	-0.741589	0.227855	-3.25446	0.00113609	0.0230036	fth1b
ENSDARG00000077785	1348.24	1672.77	1023.7	0.682238	0.209614	3.25465	0.00113531	0.0230036	atf5b
ENSDARG00000089307	67.2965	92.733	41.86	1.04219	0.319829	3.25416	0.00113729	0.0230036	pmaip1
ENSDARG00000059049	184.218	303.918	64.5181	1.61549	0.498055	3.25312	0.00114145	0.0230611	zgc:174904
ENSDARG00000092022	18.5605	30.2385	6.88249	1.5888	0.482786	3.25219	0.00114518	0.0231096	si:dkey-256e7.8
ENSDARG00000000183	349.085	248.411	449.76	-0.811246	0.249501	-3.25112	0.0011495	0.0231701	ptpn4b
ENSDARG00000020822	24.1164	36.6101	11.6228	1.37201	0.419012	3.24967	0.0011554	0.0232355	ift22
ENSDARG00000093748	97.9608	187.039	8.88232	1.53178	0.549742	3.24982	0.00115479	0.0232355	si:ch211-217k17.11
ENSDARG00000027087	678.527	456.182	900.872	-0.91558	0.281816	-3.24872	0.00115926	0.0232595	tgfb2
ENSDARG00000043899	169.88	234.643	105.117	1.05216	0.323693	3.24876	0.00115908	0.0232595	psma6l
ENSDARG00000053500	34.9383	54.0831	15.7936	1.4302	0.438392	3.24814	0.00116163	0.0232804	cbsa
ENSDARG00000017562	129.521	96.7922	162.249	-0.714414	0.219974	-3.24678	0.0011672	0.0233655	banp
ENSDARG00000063899	144193	113104	175282	-0.613366	0.188988	-3.24554	0.00117229	0.0234157	ND2
ENSDARG00000092671	21.2703	37.3337	5.20685	1.75016	0.538168	3.24551	0.00117239	0.0234157	pard3ba
ENSDARG00000101322	408.158	266.925	549.39	-0.961821	0.296402	-3.24458	0.00117625	0.023466	tfr1a
ENSDARG00000100150	58.5335	85.5125	31.5545	1.24434	0.383042	3.24137	0.00118956	0.0237044	LOC103911589
ENSDARG00000017860	92.7486	142.365	43.1324	1.40297	0.43268	3.23968	0.00119663	0.0238183	rgs5b
ENSDARG00000077009	35.4578	56.7914	14.1242	1.53512	0.471938	3.23885	0.00120012	0.0238606	wdfy4
ENSDARG00000095532	18.9088	31.9711	5.84643	1.68225	0.513964	3.23813	0.00120317	0.0238942	si:dkey-58f10.13
ENSDARG00000039273	71.6694	112.522	30.8172	1.47119	0.453947	3.23726	0.00120682	0.0239393	fbln5
ENSDARG00000003021	149.436	197.438	101.434	0.89783	0.277359	3.23567	0.00121357	0.0240461	hdac8
ENSDARG00000008859	1201.11	852.395	1549.83	-0.816016	0.25243	-3.23256	0.00122684	0.0242267	mylipa
ENSDARG00000059236	222.068	102.606	341.53	-1.40806	0.435602	-3.23294	0.00122522	0.0242267	ptger4a
ENSDARG00000075397	16.0438	5.56508	26.5225	-1.62676	0.497189	-3.23269	0.0012263	0.0242267	cipca
ENSDARG00000017400	170.096	89.0791	251.112	-1.27581	0.394626	-3.23179	0.00123015	0.0242647	klf1
ENSDARG00000001656	169.738	271.055	68.4205	1.52153	0.471331	3.23076	0.00123461	0.0242693	psmb10
ENSDARG00000071445	386.437	539.243	233.63	1.08504	0.335782	3.23076	0.0012346	0.0242693	myoz1b
ENSDARG00000074052	89.4633	136.766	42.1607	1.39002	0.429813	3.23013	0.00123732	0.0242693	si:ch211-281g13.5
ENSDARG00000099325	13.9503	25.8151	2.0854	1.78862	0.55681	3.23119	0.00123276	0.0242693	gig2i
ENSDARG00000099842	91.0364	150.636	31.437	1.61599	0.501357	3.23035	0.00123637	0.0242693	si:ch73-156l6.2
ENSDARG00000098540	136.764	184.051	89.4769	0.962219	0.297741	3.22981	0.00123873	0.0242697	zc3h7ba
ENSDARG00000060322	16.8662	29.6193	4.11318	1.75201	0.537841	3.22918	0.00124148	0.0242963	zgc:153654
ENSDARG00000011222	168	110.845	225.154	-0.947552	0.293496	-3.22753	0.00124865	0.0243484	ccdc28b
ENSDARG00000018192	1522.66	1257.75	1787.57	-0.497357	0.154108	-3.22729	0.00124971	0.0243484	ubr5
ENSDARG00000062152	64.115	97.9958	30.2343	1.38547	0.428474	3.22753	0.00124864	0.0243484	chaf1a
ENSDARG00000103589	1582.68	1240.02	1925.35	-0.615857	0.190781	-3.22805	0.00124639	0.0243484	gata6
ENSDARG00000021509	779.962	619.679	940.245	-0.585262	0.181366	-3.22689	0.00125145	0.0243552	tab2
ENSDARG00000099371	143.488	214.146	72.8296	1.30983	0.405785	3.2262	0.00125444	0.0243864	cygb1
ENSDARG00000086112	23.6386	40.199	7.07816	1.68222	0.518663	3.2246	0.0012615	0.0244963	si:ch211-266i6.3
ENSDARG00000100918	7.57238	14.0974	1.04736	1.90249	0.553439	3.22415	0.00126346	0.0245071	prc1a
ENSDARG00000114572	85.6862	138.378	32.9941	1.55078	0.481188	3.22384	0.00126485	0.0245071	NA
ENSDARG00000010728	36.1851	54.8671	17.5032	1.36329	0.421705	3.21901	0.00128633	0.0248956	scin
ENSDARG00000016733	128.811	175.073	82.5486	0.99279	0.308289	3.21832	0.00128943	0.024928	psat1
ENSDARG00000076573	70.9995	128.372	13.6269	1.72728	0.554553	3.21457	0.00130642	0.0252286	si:dkey-88j15.3
ENSDARG00000004433	42.0234	61.6498	22.3971	1.25522	0.389313	3.214	0.00130902	0.0252509	btk
ENSDARG00000015156	175.878	121.074	230.682	-0.874248	0.27206	-3.21276	0.00131467	0.0253321	fbln2
ENSDARG00000087933	24.0119	37.7172	10.3067	1.47116	0.454544	3.21201	0.0013181	0.0253701	zgc:174972
ENSDARG00000016963	165.612	274.744	56.4805	1.61632	0.505176	3.21128	0.00132144	0.0254066	slc16a1a
ENSDARG00000102687	38.4105	11.3566	65.4644	-1.67821	0.522964	-3.21096	0.00132292	0.025407	NA
ENSDARG00000057035	43.0929	76.5775	9.60834	1.7311	0.547801	3.20823	0.00133555	0.0256216	stoml3b
ENSDARG00000022895	40.0312	59.0896	20.9728	1.26972	0.394677	3.20695	0.00134149	0.0256679	mcf2a
ENSDARG00000061120	38.2341	60.7516	15.7165	1.50409	0.46717	3.20691	0.0013417	0.0256679	slc43a2b
ENSDARG00000099974	38170.3	31715.8	44624.9	-0.483504	0.150776	-3.20676	0.00134237	0.0256679	ldb3b
ENSDARG00000103957	250.24	324.976	175.505	0.837406	0.261139	3.20607	0.00134559	0.0257014	aamdc
ENSDARG00000055874	30.0073	52.1548	7.85981	1.71079	0.535164	3.20548	0.00134837	0.0257029	cpe
ENSDARG00000075151	764.869	1121.82	407.922	1.25107	0.390332	3.20543	0.00134861	0.0257029	si:dkey-188i13.10
ENSDARG00000038669	139.293	209.548	69.0386	1.3347	0.416284	3.20412	0.00135477	0.0257641	gbp2
ENSDARG00000043835	38.4218	19.261	57.5825	-1.31911	0.410267	-3.20435	0.00135369	0.0257641	rab3ab
ENSDARG00000016771	249.641	390.083	109.198	1.45203	0.453709	3.20191	0.0013652	0.0259344	tfa
ENSDARG00000021859	212.09	284.525	139.656	0.949375	0.296836	3.19714	0.00138797	0.0263382	erap1b
ENSDARG00000059233	10.1906	18.3101	2.07099	1.79332	0.545889	3.19661	0.00139052	0.0263581	runx2b
ENSDARG00000055504	909.475	1221.88	597.065	0.953511	0.298383	3.1954	0.00139639	0.0264408	si:ch211-212k18.7
ENSDARG00000075802	5.48305	0.286682	10.6794	-1.82967	0.557256	-3.19484	0.00139906	0.0264627	grin3a
ENSDARG00000101244	12.1632	21.622	2.70437	1.76493	0.542475	3.19296	0.00140823	0.0265787	gli1
ENSDARG00000101759	1031.59	772.049	1291.14	-0.710914	0.222627	-3.1932	0.00140704	0.0265787	homer1b
ENSDARG00000061647	11.3197	3.40497	19.2344	-1.68142	0.51457	-3.19235	0.00141123	0.0266065	nrxn1a
ENSDARG00000057913	49.0148	78.4162	19.6134	1.51641	0.474446	3.19069	0.00141935	0.026727	syt11a
ENSDARG00000060366	165.499	225.964	105.034	1.00766	0.315695	3.19042	0.00142067	0.026727	slc12a9
ENSDARG00000062082	657.517	398.69	916.344	-1.07883	0.33822	-3.1897	0.0014242	0.0267646	hipk3b
ENSDARG00000092423	15.0181	27.9909	2.04529	1.7433	0.558139	3.18796	0.00143281	0.0268975	cxcl11.5
ENSDARG00000012694	31.2098	52.4701	9.94943	1.64584	0.514965	3.18749	0.00143512	0.0269119	c3a.1
ENSDARG00000075785	21.9965	36.8078	7.1852	1.63891	0.510236	3.18677	0.00143869	0.02695	si:ch73-190m4.1
ENSDARG00000029170	2834.92	2129.69	3540.14	-0.703378	0.220742	-3.18639	0.00144058	0.0269566	si:ch211-200p22.4
ENSDARG00000019233	22.1869	36.2277	8.14613	1.57235	0.489431	3.18605	0.00144232	0.0269603	nln
ENSDARG00000069045	24.8063	36.9392	12.6733	1.29966	0.405382	3.18503	0.00144737	0.0270259	chtf8
ENSDARG00000026499	194.68	122.319	267.042	-1.02601	0.322167	-3.18395	0.00145281	0.0270984	ppm1e
ENSDARG00000055986	11.9926	22.9729	1.01234	1.70697	0.55605	3.17698	0.00148817	0.0277284	gzm3.2
ENSDARG00000071413	221.493	170.414	272.572	-0.653031	0.205566	-3.17632	0.00149155	0.0277618	mier2
ENSDARG00000020086	814.225	529.262	1099.19	-0.968169	0.305463	-3.16934	0.00152785	0.0283771	nuak1a
ENSDARG00000071235	193.438	284.952	101.925	1.26019	0.397481	3.16944	0.00152734	0.0283771	si:ch211-117c9.5
ENSDARG00000097572	5.73933	11.1285	0.350154	1.7961	0.557271	3.16729	0.00153867	0.0285477	NA
ENSDARG00000080152	44.5504	27.2216	61.8792	-1.06509	0.335729	-3.1663	0.00154389	0.0286143	mir29b-1
ENSDARG00000056804	5.72424	11.1014	0.347049	1.79515	0.557192	3.16582	0.00154645	0.0286229	si:dkey-40g16.6
ENSDARG00000063895	150867	123812	177922	-0.511881	0.161701	-3.1656	0.00154763	0.0286229	ND1
ENSDARG00000026865	2154.02	1389.51	2918.53	-0.980482	0.309878	-3.16409	0.00155568	0.0287415	fam107b
ENSDARG00000035459	14.1136	24.1252	4.10187	1.68416	0.523965	3.1618	0.00156798	0.0289381	spns3
ENSDARG00000086815	5129.16	3311.61	6946.71	-0.979006	0.309715	-3.16104	0.00157204	0.0289826	si:dkeyp-67a8.2
ENSDARG00000071876	107.874	55.2113	160.536	-1.29219	0.408629	-3.15985	0.00157852	0.0290714	rell2
ENSDARG00000102674	892.23	739.876	1044.58	-0.488104	0.154492	-3.15937	0.00158109	0.029088	ckap5
ENSDARG00000086269	422.559	334.451	510.668	-0.592544	0.187617	-3.1581	0.00158801	0.0291848	ndst2a
ENSDARG00000077864	125.656	167.802	83.5102	0.930369	0.294894	3.15325	0.00161464	0.029643	rasgrp3
ENSDARG00000104702	955.844	772.111	1139.58	-0.54708	0.173582	-3.15164	0.00162355	0.0297752	cat
ENSDARG00000114031	8.84019	15.9708	1.70954	1.78828	0.548135	3.14755	0.00164648	0.0301641	smyhc3
ENSDARG00000039255	1169.26	924.929	1413.58	-0.594038	0.188786	-3.14658	0.00165192	0.0302322	klhl21
ENSDARG00000009626	42.193	21.2734	63.1127	-1.3086	0.415068	-3.1446	0.00166312	0.0302985	nrbp2b
ENSDARG00000033437	252.028	312.699	191.356	0.682143	0.216921	3.14411	0.00166593	0.0302985	rps6ka1
ENSDARG00000040178	107.957	178.717	37.1957	1.59228	0.507905	3.14466	0.00166279	0.0302985	havcr1
ENSDARG00000077461	14.3497	3.62665	25.0727	-1.70911	0.539011	-3.14521	0.00165966	0.0302985	dhx32a
ENSDARG00000089913	3493.99	2784.14	4203.83	-0.577878	0.183784	-3.14432	0.00166471	0.0302985	cacna1g
ENSDARG00000103785	33.6921	15.6835	51.7007	-1.38701	0.439431	-3.1444	0.00166429	0.0302985	sult2st2
ENSDARG00000015068	12.2891	21.8564	2.72188	1.73834	0.544959	3.14205	0.0016777	0.0304712	txk
ENSDARG00000094973	53.4581	78.7879	28.1283	1.26021	0.400189	3.14184	0.00167891	0.0304712	wnt16
ENSDARG00000060457	5312.23	3330.7	7293.76	-1.02426	0.326161	-3.14044	0.00168695	0.030522	pmp22b
ENSDARG00000101571	5.37524	10.4178	0.332644	1.80302	0.557608	3.14096	0.00168396	0.030522	NA
ENSDARG00000111945	56.3662	32.0198	80.7127	-1.16532	0.370425	-3.14071	0.0016854	0.030522	NA
ENSDARG00000006112	65.2712	99.6265	30.916	1.36727	0.434869	3.13893	0.00169566	0.0306479	myof
ENSDARG00000114454	35.0196	56.473	13.5662	1.52869	0.485305	3.13728	0.00170523	0.0307892	LOC101883994
ENSDARG00000075648	4.52362	0	9.04724	-1.42095	0.532637	-3.13482	0.00171959	0.0310165	sema5bb
ENSDARG00000014943	190.173	257.043	123.302	0.97078	0.309764	3.1328	0.00173145	0.0310701	kif23
ENSDARG00000015201	1545.77	1835.9	1255.65	0.534657	0.170662	3.13281	0.00173141	0.0310701	pcmt
ENSDARG00000017367	80.0955	113.465	46.726	1.12768	0.35945	3.13367	0.00172637	0.0310701	rhbdf1b
ENSDARG00000077337	16.8488	30.2354	3.46229	1.72315	0.551533	3.13297	0.00173046	0.0310701	si:ch211-171h4.5
ENSDARG00000099839	61.2176	110.319	12.1162	1.68645	0.555179	3.13384	0.00172535	0.0310701	LOC103908620
ENSDARG00000057678	18.0761	33.7372	2.41494	1.67734	0.558119	3.13182	0.00173724	0.0311421	sfrp1b
ENSDARG00000055575	401.571	657.733	145.409	1.56165	0.500906	3.12929	0.00175228	0.0313548	pcolce2b
ENSDARG00000095873	92.0489	41.1986	142.899	-1.42108	0.454166	-3.12922	0.00175269	0.0313548	NA
ENSDARG00000061896	27.8685	50.8978	4.83919	1.68815	0.557211	3.12801	0.00175994	0.0314523	slco2a1
ENSDARG00000007108	453.857	613.692	294.023	0.97144	0.310576	3.1275	0.00176298	0.0314745	lipia
ENSDARG00000042496	127.154	177.583	76.7254	1.08289	0.346043	3.12705	0.00176571	0.0314878	parp12a
ENSDARG00000101789	64.0595	108.061	20.0579	1.62614	0.522283	3.12678	0.00176732	0.0314878	cyp1c2
ENSDARG00000102965	175.332	229.701	120.963	0.864279	0.276354	3.12642	0.00176947	0.0314941	LOC100331694
ENSDARG00000099389	4051.89	2002.3	6101.49	-1.32534	0.424207	-3.1259	0.00177262	0.0315181	cdo1
ENSDARG00000054418	49.3749	74.0264	24.7234	1.31476	0.419618	3.12467	0.00178008	0.0315571	ssuh2.2
ENSDARG00000056704	21.6433	9.88469	33.4018	-1.40092	0.445192	-3.12434	0.00178203	0.0315571	zgc:91818
ENSDARG00000070578	123.078	214.172	31.983	1.66886	0.541783	3.12507	0.00177764	0.0315571	edn2
ENSDARG00000096770	882.265	663.608	1100.92	-0.699407	0.223846	-3.1244	0.0017817	0.0315571	NA
ENSDARG00000013795	69.8532	95.0779	44.6284	0.994704	0.318234	3.12184	0.00179722	0.0317939	hps4
ENSDARG00000053558	8.16325	15.2966	1.02985	1.80421	0.557484	3.11934	0.00181259	0.0320014	rtkn2a
ENSDARG00000102415	232.801	382.86	82.7417	1.56827	0.504665	3.11933	0.00181261	0.0320014	scinla
ENSDARG00000076659	93.7973	52.6584	134.936	-1.17416	0.376198	-3.11765	0.00182301	0.0321526	cdca7b
ENSDARG00000099138	14.9689	25.4807	4.45712	1.6534	0.523587	3.11727	0.00182537	0.0321617	btr29
ENSDARG00000043680	1096.6	826.587	1366.62	-0.695138	0.223169	-3.11476	0.00184092	0.0324032	ylpm1
ENSDARG00000042853	3990.88	3403.19	4578.57	-0.421656	0.135433	-3.11338	0.00184956	0.0324573	ivd
ENSDARG00000094732	44.8343	65.4931	24.1756	1.22947	0.393816	3.11364	0.00184798	0.0324573	mical3b
ENSDARG00000097339	336.674	215.697	457.652	-0.989411	0.317747	-3.11346	0.0018491	0.0324573	slc9a1b
ENSDARG00000015752	18.1709	31.2306	5.11111	1.66718	0.531723	3.11171	0.00186008	0.0325617	zap70
ENSDARG00000057121	8.25747	15.1493	1.36559	1.78954	0.553631	3.11155	0.0018611	0.0325617	c7b
ENSDARG00000073911	2698.17	2069.82	3326.53	-0.659103	0.211802	-3.11186	0.00185912	0.0325617	tmem255a
ENSDARG00000104649	13.8081	24.1621	3.4541	1.69934	0.540664	3.10585	0.00189734	0.0331627	si:dkey-40c23.3
ENSDARG00000115041	12.532	20.6151	4.44892	1.58098	0.499273	3.10444	0.00190638	0.0332874	NA
ENSDARG00000096667	669.983	357.492	982.473	-1.23856	0.399133	-3.10355	0.00191216	0.0333552	hemgn
ENSDARG00000001559	16.7554	30.0393	3.47161	1.70392	0.551768	3.10227	0.0019204	0.033399	csmd2
ENSDARG00000028213	112286	86664.3	137909	-0.646018	0.208232	-3.10239	0.00191962	0.033399	NA
ENSDARG00000103454	32.4131	48.0098	16.8164	1.27103	0.40789	3.10282	0.00191687	0.033399	trpm6
ENSDARG00000042387	13.6487	25.9349	1.36249	1.63688	0.555652	3.10186	0.00192308	0.0334123	zgc:77752
ENSDARG00000097877	739.562	582.383	896.742	-0.60352	0.194622	-3.10089	0.00192939	0.0334887	si:ch211-167b20.8
ENSDARG00000042245	9.48245	16.5757	2.38923	1.71201	0.535727	3.09999	0.00193524	0.033557	myl13
ENSDARG00000017316	100.626	67.2315	134.021	-0.920806	0.297059	-3.09814	0.00194737	0.0336757	bag5
ENSDARG00000104654	21.4068	39.0908	3.72291	1.68477	0.557115	3.09857	0.00194456	0.0336757	leap2
ENSDARG00000108060	41.5178	60.3553	22.6803	1.21129	0.389826	3.09807	0.00194787	0.0336757	NA
ENSDARG00000022853	22.9808	39.0854	6.87628	1.63576	0.526539	3.09744	0.00195202	0.0337142	eogt
ENSDARG00000004877	745.477	545.943	945.011	-0.752825	0.243112	-3.09651	0.00195811	0.033786	rock2b
ENSDARG00000092770	10.7232	21.1138	0.332644	1.35426	0.531147	3.09512	0.0019673	0.0339113	si:ch211-253p18.2
ENSDARG00000014804	869.286	667.869	1070.7	-0.654862	0.211634	-3.0942	0.00197342	0.0339833	cacna2d1a
ENSDARG00000101522	10.7865	2.5168	19.0563	-1.71126	0.543626	-3.09127	0.00199302	0.0342871	LOC101882451
ENSDARG00000010255	52.5448	74.9778	30.1118	1.15097	0.371901	3.08791	0.00201572	0.0344069	bin2b
ENSDARG00000017905	215.992	270.204	161.779	0.707609	0.228976	3.08977	0.00200311	0.0344069	casp3a
ENSDARG00000056762	7.69148	13.6734	1.70954	1.75221	0.541985	3.08798	0.0020152	0.0344069	zgc:172079
ENSDARG00000058953	87.7117	127.32	48.1029	1.20283	0.388942	3.08952	0.00200477	0.0344069	abcc4
ENSDARG00000062329	180.352	122.186	238.519	-0.894297	0.289517	-3.08797	0.00201526	0.0344069	b4galt3
ENSDARG00000067976	259.761	190.946	328.576	-0.743529	0.240689	-3.08872	0.00201022	0.0344069	ar
ENSDARG00000079353	98.4555	135.021	61.8905	1.01977	0.329804	3.08925	0.00200662	0.0344069	nmrk1
ENSDARG00000087911	770.391	1258.82	281.958	1.54461	0.502039	3.08891	0.00200891	0.0344069	psme4a
ENSDARG00000060248	73.4626	107.84	39.0847	1.23713	0.400751	3.08319	0.00204794	0.0349227	fgd4b
ENSDARG00000102908	86.0536	116.486	55.621	0.976075	0.316345	3.08238	0.00205356	0.0349844	il16
ENSDARG00000038006	6.68682	12.3469	1.02674	1.81993	0.553776	3.07859	0.00207983	0.0353302	osr2
ENSDARG00000088900	8.39694	15.0843	1.70954	1.74871	0.547899	3.07868	0.00207919	0.0353302	NA
ENSDARG00000099321	40.3702	21.9483	58.7921	-1.2121	0.392665	-3.07858	0.00207991	0.0353302	btbd17a
ENSDARG00000009387	103.398	142.352	64.4449	1.02826	0.334103	3.07555	0.00210112	0.0355868	robo4
ENSDARG00000078041	504.448	379.401	629.495	-0.698973	0.22723	-3.07588	0.00209883	0.0355868	xpo1a
ENSDARG00000102252	246.27	194.545	297.995	-0.596916	0.194067	-3.07557	0.00210098	0.0355868	NA
ENSDARG00000030463	188.109	280.732	95.4871	1.28931	0.419257	3.07487	0.00210597	0.0356344	tppp3
ENSDARG00000095962	29.5186	9.09527	49.9419	-1.61646	0.527043	-3.07349	0.00211573	0.0357651	NA
ENSDARG00000055875	66.0921	96.6103	35.5739	1.22194	0.397105	3.0726	0.00212201	0.0357676	pag1
ENSDARG00000079248	24.0929	11.167	37.0188	-1.37913	0.44618	-3.07276	0.00212087	0.0357676	mn1b
ENSDARG00000088283	40.341	61.4012	19.2808	1.3538	0.439054	3.07282	0.00212044	0.0357676	si:ch73-248e21.5
ENSDARG00000078696	40001.4	32446	47556.7	-0.537702	0.175049	-3.07173	0.00212824	0.0358379	synpo2lb
ENSDARG00000001777	455.403	371.834	538.973	-0.523145	0.17033	-3.07126	0.00213159	0.0358599	nup155
ENSDARG00000069027	10.5767	19.1144	2.03908	1.72364	0.552826	3.06847	0.00215157	0.0360919	admb
ENSDARG00000088631	18.2349	29.2207	7.24903	1.5001	0.483789	3.06873	0.00214974	0.0360919	LOC100535969
ENSDARG00000101655	91.4586	136.171	46.7464	1.28273	0.417655	3.06849	0.00215142	0.0360919	sstr5
ENSDARG00000058993	819.181	633.948	1004.41	-0.64023	0.208667	-3.06811	0.00215416	0.0361008	rock1
ENSDARG00000099532	1814	1464.73	2163.27	-0.547898	0.178605	-3.06764	0.0021576	0.0361237	ubl3a
ENSDARG00000016687	38513.8	20394	56633.5	-1.24286	0.405392	-3.06682	0.00216345	0.0361526	acadvl
ENSDARG00000037628	404.629	606.608	202.649	1.3026	0.424813	3.06707	0.0021617	0.0361526	trpt1
ENSDARG00000026049	16.4248	30.4542	2.39544	1.65629	0.558239	3.06418	0.00218265	0.0364178	mxf
ENSDARG00000040005	69.4019	46.3029	92.5009	-0.915683	0.298597	-3.06354	0.00218733	0.0364178	scfd2
ENSDARG00000079712	17.949	5.51217	30.3859	-1.6201	0.52559	-3.06393	0.00218451	0.0364178	gal3st4
ENSDARG00000097973	3.48602	6.97204	0	1.49988	0.540913	3.0635	0.00218765	0.0364178	NA
ENSDARG00000101169	92.3326	143.453	41.212	1.40855	0.459627	3.06294	0.00219172	0.0364509	grap2b
ENSDARG00000098612	7.19423	0.314809	14.0736	-1.52382	0.544871	-3.06241	0.00219559	0.0364806	chrm2a
ENSDARG00000042894	19.7141	32.5726	6.85566	1.56609	0.507837	3.06003	0.00221314	0.0367372	tyms
ENSDARG00000059438	18.7907	31.0933	6.488	1.56968	0.508599	3.05969	0.00221563	0.0367438	galnt18b
ENSDARG00000077721	490.116	605.285	374.948	0.663102	0.216749	3.05909	0.00222008	0.0367827	knop1
ENSDARG00000044524	17.5057	26.7695	8.24187	1.36471	0.441738	3.05744	0.00223236	0.0369511	def6b
ENSDARG00000000069	301.407	373.166	229.649	0.671272	0.219706	3.05498	0.00225076	0.0372205	dap
ENSDARG00000021891	33.4093	52.1763	14.6423	1.42163	0.463517	3.05378	0.00225976	0.037334	zbtb7b
ENSDARG00000014427	49.7529	68.3603	31.1456	1.0223	0.334336	3.05169	0.0022756	0.0375603	mxe
ENSDARG00000055100	540.25	782.797	297.703	1.19454	0.391488	3.05135	0.00227816	0.0375671	cxcl12b
ENSDARG00000103775	651.167	977.074	325.26	1.30242	0.427453	3.04813	0.00230274	0.0379366	thbs1a
ENSDARG00000076594	314.61	220.664	408.556	-0.83112	0.272677	-3.04757	0.00230702	0.0379714	pcdh12
ENSDARG00000037320	391.384	258.542	524.227	-0.934379	0.306614	-3.0469	0.00231211	0.0380092	fam131c
ENSDARG00000069113	14.4959	25.2751	3.7167	1.66283	0.540796	3.0467	0.00231366	0.0380092	dbn1
ENSDARG00000042112	204.374	258.357	150.391	0.742784	0.24379	3.04609	0.00231836	0.038015	dio1
ENSDARG00000112993	499.804	317.189	682.419	-1.00077	0.328521	-3.04618	0.00231772	0.038015	efnb3a
ENSDARG00000093960	15.8122	27.1529	4.47152	1.63935	0.533707	3.0457	0.00232143	0.0380297	si:dkey-111e8.5
ENSDARG00000069742	196.887	150.13	243.644	-0.668658	0.219659	-3.04354	0.00233816	0.0381688	cul5a
ENSDARG00000089432	14.7306	26.6931	2.76819	1.67899	0.555885	3.04347	0.00233864	0.0381688	si:ch211-212k18.15
ENSDARG00000097374	13.6356	4.04896	23.2222	-1.62984	0.530452	-3.04406	0.00233407	0.0381688	NA
ENSDARG00000102921	5.29774	10.2628	0.332644	1.70343	0.555877	3.0435	0.00233847	0.0381688	or106-7
ENSDARG00000052658	308.249	225.807	390.691	-0.750381	0.246604	-3.04252	0.00234604	0.0382538	pptc7b
ENSDARG00000052332	11.9418	20.4584	3.42529	1.64567	0.53107	3.04147	0.00235429	0.0383526	NA
ENSDARG00000025601	3.56071	7.12142	0	1.46964	0.538799	3.04068	0.00236043	0.0383811	trim35-14
ENSDARG00000103311	16.6735	30.6108	2.73628	1.65651	0.55797	3.0408	0.00235947	0.0383811	fbln1
ENSDARG00000078056	110.536	78.6569	142.416	-0.803551	0.264195	-3.04023	0.00236396	0.0384027	NA
ENSDARG00000057531	25.3314	13.223	37.4399	-1.25794	0.411995	-3.03879	0.00237529	0.0385511	pgap3
ENSDARG00000028628	44.8782	61.6766	28.0798	1.02256	0.335964	3.0369	0.00239028	0.0387225	gdap1l1
ENSDARG00000078401	366.797	261.69	471.904	-0.799744	0.263305	-3.03695	0.00238987	0.0387225	larp4aa
ENSDARG00000010727	5.56102	11.122	0	1.25344	0.519232	3.03533	0.0024027	0.0387491	ttyh2l
ENSDARG00000034063	78.2141	120.047	36.3815	1.36909	0.450546	3.03544	0.00240184	0.0387491	unm_sa911
ENSDARG00000078731	132.241	186.054	78.4274	1.09884	0.361746	3.03564	0.00240027	0.0387491	si:dkey-85k7.12
ENSDARG00000094713	3.42628	0	6.85256	-1.45586	0.537112	-3.03533	0.00240274	0.0387491	NA
ENSDARG00000117508	60.7034	91.247	30.1598	1.30709	0.429846	3.0353	0.00240299	0.0387491	NA
ENSDARG00000087247	17.3562	26.7712	7.94114	1.38713	0.452339	3.03481	0.00240683	0.0387753	kcnab2a
ENSDARG00000032369	186.328	272.551	100.104	1.22113	0.402357	3.03425	0.00241135	0.038803	btbd6b
ENSDARG00000112073	350.894	249.67	452.119	-0.805856	0.265578	-3.03404	0.00241299	0.038803	NA
ENSDARG00000040474	17.2324	29.6545	4.81038	1.63725	0.536419	3.03346	0.00241764	0.0388421	snx10b
ENSDARG00000069143	21.5675	39.0299	4.10498	1.65156	0.55645	3.03287	0.00242237	0.0388655	map3k7cl
ENSDARG00000088741	657.978	828.825	487.132	0.729621	0.240567	3.03273	0.00242354	0.0388655	LOC100537860
ENSDARG00000104300	47.05	71.9099	22.1901	1.3571	0.446437	3.03139	0.00243431	0.0390024	wipf1a
ENSDARG00000074036	175.93	254.734	97.1259	1.18985	0.392652	3.02916	0.00245233	0.0392552	NA
ENSDARG00000060925	165.198	118.867	211.529	-0.786445	0.259767	-3.02692	0.00247058	0.0395113	jarid2a
ENSDARG00000060953	21.3919	35.2073	7.57659	1.55118	0.509064	3.026	0.00247814	0.039596	si:ch1073-214b20.2
ENSDARG00000070081	51.0728	80.1472	21.9984	1.42846	0.471644	3.02326	0.00250068	0.0399196	rspo3
ENSDARG00000069844	81.3723	159.664	3.08022	0.993514	0.496565	3.02073	0.00252164	0.0401809	acod1
ENSDARG00000086215	72.2821	104.861	39.7034	1.19262	0.394293	3.02087	0.00252051	0.0401809	gpr156
ENSDARG00000043842	605.057	482.303	727.812	-0.575688	0.190677	-3.01907	0.00253555	0.0403657	si:ch73-111k22.2
ENSDARG00000060977	655.282	487.867	822.696	-0.716931	0.237638	-3.01672	0.00255527	0.0406428	zgc:153018
ENSDARG00000067964	17.0897	5.72489	28.4545	-1.56732	0.514313	-3.0159	0.00256218	0.0406577	slc6a5
ENSDARG00000079199	268.724	121.081	416.366	-1.39002	0.461283	-3.01578	0.00256318	0.0406577	megf6a
ENSDARG00000086678	278.375	219.206	337.544	-0.60333	0.200008	-3.01633	0.00255855	0.0406577	ascc3
ENSDARG00000102100	9.02511	16.3407	1.70954	1.70922	0.553739	3.01529	0.00256737	0.0406873	mrc1a
ENSDARG00000074732	26.84	48.1549	5.52509	1.63888	0.555469	3.0144	0.0025749	0.0407697	LOC101882781
ENSDARG00000031894	26.8962	45.5074	8.28509	1.59319	0.52867	3.01411	0.0025773	0.0407708	lef1
ENSDARG00000012271	71.48	99.3736	43.5864	1.05732	0.350401	3.01367	0.00258108	0.0407936	tmem206
ENSDARG00000003931	296.599	425.045	168.152	1.1548	0.383469	3.01096	0.00260424	0.0411225	cndp2
ENSDARG00000070094	9.2275	16.7248	1.73015	1.70262	0.554403	3.01059	0.00260741	0.0411354	sytl1
ENSDARG00000095295	137.186	210.445	63.927	1.36066	0.452126	3.00968	0.0026152	0.0412212	si:rp71-36a1.1
ENSDARG00000018825	58.264	39.3381	77.1899	-0.897018	0.297851	-3.00849	0.00262548	0.0413088	tmem248
ENSDARG00000052368	146.973	99.9607	193.985	-0.88392	0.29368	-3.00869	0.0026238	0.0413088	cltb
ENSDARG00000013861	347.064	283.76	410.367	-0.519736	0.172767	-3.00817	0.00262823	0.0413148	armc1
ENSDARG00000057706	114.059	146.529	81.5885	0.795784	0.264483	3.00729	0.00263588	0.041398	si:ch211-137i24.10
ENSDARG00000117204	14.2896	27.5287	1.05046	1.46124	0.545182	3.00658	0.00264204	0.0414576	NA
ENSDARG00000007018	36.3009	55.5178	17.0841	1.3541	0.448767	3.00591	0.0026479	0.0415122	ms4a17a.6
ENSDARG00000017359	40.7909	59.9582	21.6237	1.2333	0.409187	3.00536	0.00265265	0.0415495	mettl8
ENSDARG00000115717	652.098	801.715	502.481	0.648165	0.215684	3.00501	0.00265574	0.0415607	pigbos1
ENSDARG00000044803	359.546	226.206	492.887	-1.01084	0.336423	-3.00434	0.00266158	0.0416149	dhrs3b
ENSDARG00000045752	9.89367	18.7606	1.02674	1.63772	0.55646	3.00382	0.00266609	0.0416481	NA
ENSDARG00000025858	883.856	677.474	1090.24	-0.658361	0.21923	-3.00295	0.00267375	0.0417306	zgc:56525
ENSDARG00000091234	105.513	165.396	45.6295	1.41815	0.472626	3.00164	0.00268532	0.0418738	si:ch73-335l21.4
ENSDARG00000089441	768.563	514.539	1022.59	-0.911413	0.303684	-3.00106	0.00269043	0.0419161	si:ch211-105c13.3
ENSDARG00000008034	486.764	379.928	593.6	-0.621131	0.207007	-3.00039	0.00269637	0.041934	skib
ENSDARG00000038107	958.633	673.387	1243.88	-0.826777	0.275518	-3.00065	0.00269404	0.041934	sgcg
ENSDARG00000034771	707.341	860.423	554.259	0.612303	0.204199	2.99845	0.00271355	0.04214	rab13
ENSDARG00000061732	1219.08	994.991	1443.18	-0.522887	0.174389	-2.99835	0.00271444	0.04214	raph1b
ENSDARG00000086708	100.389	70.4666	130.311	-0.831888	0.27744	-2.99727	0.00272407	0.0422521	NA
ENSDARG00000067672	70.4707	102.659	38.2825	1.20681	0.402125	2.99675	0.00272876	0.0422873	card9
ENSDARG00000053131	57.4621	76.8199	38.1043	0.928734	0.309579	2.99579	0.00273732	0.0423824	irak3
ENSDARG00000001818	12.6793	23.646	1.71264	1.62293	0.557876	2.99414	0.00275222	0.0425755	c3b.2
ENSDARG00000093193	28.5404	48.1242	8.95659	1.5817	0.528323	2.99386	0.00275477	0.0425772	chia.6
ENSDARG00000017489	867.685	1265.05	470.324	1.20682	0.403362	2.99239	0.00276807	0.0427073	zgc:123068
ENSDARG00000076563	197.993	273.158	122.828	1.03185	0.344661	2.9926	0.0027661	0.0427073	rarres3l
ENSDARG00000111653	6.95744	12.8994	1.01544	1.7454	0.556841	2.99046	0.00278556	0.0429394	NA
ENSDARG00000020606	62.9737	37.3522	88.5951	-1.0911	0.364487	-2.9895	0.00279439	0.0430375	nfe2
ENSDARG00000092493	5483.58	4197.91	6769.26	-0.660995	0.221156	-2.9888	0.00280075	0.0430976	si:dkeyp-44a8.2
ENSDARG00000025670	13.7777	23.4442	4.11119	1.60314	0.530328	2.98715	0.00281593	0.043293	fstl3
ENSDARG00000079315	9.92459	16.7596	3.08954	1.6048	0.523915	2.98651	0.00282178	0.043345	lpxn
ENSDARG00000052322	198.158	289.515	106.801	1.2112	0.405681	2.98509	0.00283493	0.0434674	tlr5b
ENSDARG00000060438	69.5366	97.2596	41.8137	1.07346	0.359178	2.98485	0.00283721	0.0434674	tbl1x
ENSDARG00000100088	41.7021	65.2572	18.147	1.40982	0.471228	2.9849	0.00283672	0.0434674	zmp:0000001114
ENSDARG00000053110	491.262	350.225	632.298	-0.800838	0.26842	-2.98337	0.00285097	0.04364	pkib
ENSDARG00000004497	25.2143	43.2003	7.22842	1.60147	0.537943	2.98206	0.00286319	0.0437888	tspan33a
ENSDARG00000039069	12.924	23.7915	2.05659	1.63582	0.558203	2.98067	0.00287622	0.0439497	slx4ip
ENSDARG00000078768	17.0764	26.6637	7.48904	1.40718	0.467147	2.97996	0.00288282	0.0440121	abhd15a
ENSDARG00000071212	115.427	83.199	147.655	-0.783195	0.262851	-2.97874	0.00289436	0.0440728	p3h1
ENSDARG00000103333	208.553	158.259	258.846	-0.677971	0.22755	-2.97899	0.00289198	0.0440728	baiap2b
ENSDARG00000117659	13.9444	1.70967	26.1791	-1.55881	0.555602	-2.97906	0.00289137	0.0440728	NA
ENSDARG00000067797	164.214	251.694	76.7344	1.35286	0.45446	2.97736	0.00290741	0.0442331	spi1a
ENSDARG00000058943	13.3868	21.9395	4.8341	1.52961	0.506328	2.97655	0.00291514	0.0442907	cdcp1a
ENSDARG00000089434	19.5914	33.3168	5.86593	1.59395	0.533441	2.97643	0.00291626	0.0442907	etv7
ENSDARG00000069402	30.7605	15.075	46.4461	-1.31427	0.440447	-2.97392	0.00294024	0.0446162	lrrc4.1
ENSDARG00000087402	191.263	245.194	137.332	0.78646	0.264422	2.9735	0.00294422	0.0446378	tpm1
ENSDARG00000071029	105.9	57.426	154.374	-1.20238	0.404092	-2.9731	0.00294813	0.0446584	si:dkey-147f3.4
ENSDARG00000005350	1588.04	1168.58	2007.49	-0.739772	0.248865	-2.97254	0.00295346	0.044671	dip2ba
ENSDARG00000042021	19.8033	30.3504	9.2562	1.35522	0.452111	2.97248	0.00295406	0.044671	mapk12a
ENSDARG00000019304	17.8921	4.51149	31.2727	-1.62098	0.547101	-2.97173	0.00296125	0.0447137	phactr3b
ENSDARG00000041703	60.036	85.2909	34.781	1.12317	0.377377	2.97165	0.002962	0.0447137	rrbp1b
ENSDARG00000028943	441.432	275.447	607.417	-1.01974	0.343484	-2.9685	0.00299254	0.0451358	mtss1la
ENSDARG00000009123	546.86	820.997	272.723	1.29155	0.435464	2.96709	0.00300629	0.0452982	sele
ENSDARG00000101198	3.55988	7.11975	0	1.40183	0.534221	2.96687	0.00300849	0.0452982	NA
ENSDARG00000045190	8.00316	14.2937	1.71264	1.68579	0.549881	2.96654	0.00301167	0.0453071	ch25h
ENSDARG00000108326	27.6837	42.0689	13.2985	1.32708	0.445099	2.96595	0.00301753	0.0453563	NA
ENSDARG00000016143	1090.63	753.147	1428.12	-0.856402	0.288802	-2.96527	0.00302414	0.0454166	xiap
ENSDARG00000024877	1732.73	735.994	2729.46	-1.4225	0.480785	-2.9647	0.00302974	0.0454617	ptgr1
ENSDARG00000030364	396.692	234.767	558.617	-1.09543	0.369675	-2.96331	0.00304354	0.0455818	angpt1
ENSDARG00000055429	1551.54	1059.77	2043.3	-0.875399	0.295381	-2.96359	0.00304075	0.0455818	kat6b
ENSDARG00000059432	64.7294	41.313	88.1457	-0.985064	0.332129	-2.96285	0.00304801	0.0455818	fsd1l
ENSDARG00000094590	629.819	513.747	745.89	-0.52449	0.177019	-2.96284	0.00304816	0.0455818	c2cd5
ENSDARG00000070479	224.459	148.277	300.64	-0.932289	0.314817	-2.96088	0.00306757	0.0458328	tspan13b
ENSDARG00000090975	6.12595	0.314809	11.9371	-1.50318	0.54577	-2.9602	0.00307436	0.0458948	si:dkey-62k3.5
ENSDARG00000099672	206.061	279.525	132.596	0.97277	0.328533	2.95994	0.00307697	0.0458948	capgb
ENSDARG00000030547	79.9683	113.406	46.5303	1.11515	0.376429	2.95918	0.00308459	0.0459694	rnd1a
ENSDARG00000038834	2042.64	1506.9	2578.37	-0.734593	0.248271	-2.95881	0.00308828	0.0459722	etfdh
ENSDARG00000056065	38.6145	55.9565	21.2724	1.1868	0.399937	2.95811	0.00309529	0.0459722	mov10b.2
ENSDARG00000092667	10.2834	17.7955	2.7713	1.63025	0.539958	2.95848	0.00309158	0.0459722	si:ch211-271e10.2
ENSDARG00000099911	236.833	177.42	296.245	-0.705156	0.23834	-2.95825	0.00309394	0.0459722	lrrc8c
ENSDARG00000031548	208.601	345.391	71.8117	1.53033	0.520468	2.95718	0.00310462	0.0460717	ephb3a
ENSDARG00000059125	1699.56	1434.21	1964.9	-0.445869	0.150793	-2.95681	0.0031084	0.0460887	prkacbb
ENSDARG00000028431	393.314	281.238	505.39	-0.793933	0.26852	-2.95644	0.00311215	0.0461051	adnp2b
ENSDARG00000038066	28.3146	40.158	16.4713	1.11583	0.37598	2.95557	0.00312092	0.0461959	kpna2
ENSDARG00000103984	66.0102	96.0162	36.0043	1.19683	0.404406	2.95466	0.00313013	0.0462932	cyth4b
ENSDARG00000003971	5.87894	11.4108	0.347049	1.54929	0.549776	2.9535	0.00314188	0.0463493	isl2a
ENSDARG00000006859	22.5883	34.1253	11.0513	1.30967	0.440598	2.95351	0.00314184	0.0463493	nkain1
ENSDARG00000052567	53.3612	81.5419	25.1806	1.34039	0.453055	2.95355	0.00314143	0.0463493	tmem35
ENSDARG00000100972	5.53015	10.7101	0.350154	1.58181	0.552076	2.9532	0.00314499	0.0463562	myh11b
ENSDARG00000030376	22.3228	33.6695	10.9762	1.30279	0.438301	2.95284	0.00314869	0.0463715	grin2bb
ENSDARG00000039937	3.24146	0	6.48291	-1.40329	0.533965	-2.95255	0.00315158	0.0463751	ccdc172
ENSDARG00000009018	4.68572	0	9.37143	-1.22527	0.516775	-2.94726	0.00320607	0.0470788	rhbg
ENSDARG00000043643	10552.5	7771.39	13333.6	-0.737421	0.250261	-2.9466	0.00321285	0.0470788	ehbp1
ENSDARG00000043646	168.244	84.367	252.122	-1.28382	0.435725	-2.94677	0.00321115	0.0470788	slc6a8
ENSDARG00000052656	13.0286	23.6711	2.38613	1.62772	0.557342	2.94676	0.00321127	0.0470788	si:ch211-193e13.5
ENSDARG00000094386	8.32812	0.314809	16.3414	-1.30974	0.529656	-2.9472	0.0032067	0.0470788	NA
ENSDARG00000042041	13.3408	2.90057	23.7811	-1.61595	0.554916	-2.94499	0.00322966	0.0472854	tal2
ENSDARG00000056407	124.478	184.155	64.8007	1.24571	0.422874	2.94407	0.00323922	0.047367	irf8
ENSDARG00000059367	40.9418	59.439	22.4446	1.1877	0.402411	2.94394	0.00324064	0.047367	mfap2
ENSDARG00000079905	1357.47	1003.15	1711.79	-0.7309	0.248305	-2.94351	0.00324514	0.0473931	mark2a
ENSDARG00000093629	16.2387	4.9211	27.5563	-1.5768	0.531934	-2.94252	0.00325553	0.0475052	NA
ENSDARG00000043716	16.8764	30.2874	3.4654	1.61292	0.555853	2.94223	0.00325854	0.0475095	cldn5a
ENSDARG00000058666	28.7678	44.1951	13.3406	1.35554	0.458578	2.9411	0.00327047	0.0476437	dennd2da
ENSDARG00000079012	105.921	52.8382	159.005	-1.28871	0.438248	-2.94027	0.00327929	0.0477325	cbfa2t3
ENSDARG00000003046	3559.98	2796.57	4323.4	-0.606309	0.206247	-2.93972	0.0032851	0.0477377	sorbs2a
ENSDARG00000014031	187.284	253.901	120.668	0.968216	0.32923	2.93985	0.00328375	0.0477377	abcc2
ENSDARG00000097267	3.90114	7.80229	0	1.33575	0.528473	2.93938	0.00328874	0.0477508	NA
ENSDARG00000100190	3.27403	6.54806	0	1.41019	0.535603	2.93738	0.00330995	0.0479395	NA
ENSDARG00000105473	12.3591	20.6626	4.05556	1.55758	0.521526	2.93765	0.00330705	0.0479395	si:cabz01036006.1
ENSDARG00000116047	27.7993	51.124	4.47463	1.55348	0.557841	2.93756	0.00330808	0.0479395	NA
ENSDARG00000021442	17.5251	29.1924	5.85773	1.54188	0.521524	2.93625	0.00332208	0.0480442	cdh11
ENSDARG00000074575	151.009	196.872	105.146	0.838802	0.285582	2.93619	0.00332267	0.0480442	ppp1r9alb
ENSDARG00000098741	4.18626	8.37252	0	1.30122	0.525227	2.93538	0.00333137	0.0481301	NA
ENSDARG00000067626	209.03	277.783	140.276	0.903937	0.307919	2.93479	0.00333772	0.0481821	ywhag1
ENSDARG00000057949	96.3991	145.372	47.4261	1.29952	0.442749	2.93317	0.00335518	0.0483943	slc43a3b
ENSDARG00000089586	38.4222	63.723	13.1214	1.52852	0.521556	2.93221	0.00336564	0.0485051	ncam3
ENSDARG00000071062	235.543	316.58	154.506	0.94129	0.320988	2.93169	0.00337126	0.0485462	hps5
ENSDARG00000097373	88.4974	57.5374	119.457	-0.956276	0.326265	-2.92922	0.00339819	0.0488937	NA
ENSDARG00000038668	388.833	578.412	199.254	1.25866	0.429929	2.92824	0.00340888	0.048967	gbp1
ENSDARG00000071353	2000.18	1676.58	2323.78	-0.461097	0.157456	-2.9284	0.00340712	0.048967	si:ch211-235e9.8
ENSDARG00000062269	103.985	73.6626	134.308	-0.813016	0.277777	-2.92581	0.00343565	0.0492706	fan1
ENSDARG00000117240	358.79	265.175	452.405	-0.730475	0.249645	-2.92582	0.00343553	0.0492706	NA
ENSDARG00000003869	1218.95	904.404	1533.49	-0.722595	0.246998	-2.92545	0.00343963	0.0492873	decr1
ENSDARG00000079345	18.0727	30.6841	5.46126	1.57206	0.534733	2.92507	0.00344384	0.0493072	si:ch211-217k17.10
ENSDARG00000032373	678.605	541.728	815.483	-0.570665	0.195132	-2.9244	0.00345125	0.049373	rnf145b
ENSDARG00000099933	11.6894	19.9392	3.43969	1.58874	0.534998	2.92351	0.00346111	0.0494735	ppa1a
ENSDARG00000052859	141.242	95.8643	186.62	-0.882763	0.301866	-2.92316	0.00346499	0.0494886	chp1
ENSDARG00000028625	1668.51	1344.06	1992.96	-0.55123	0.18863	-2.92224	0.00347519	0.0495204	jph2
ENSDARG00000053836	24.6953	45.6008	3.78985	1.53728	0.557278	2.9222	0.00347571	0.0495204	si:ch211-284o19.8
ENSDARG00000103606	270.94	205.963	335.918	-0.673856	0.230565	-2.92232	0.00347438	0.0495204	ndst1b
ENSDARG00000102762	31.4589	47.1448	15.773	1.28117	0.436797	2.92077	0.00349164	0.0497069	pik3r5
ENSDARG00000018566	27565.7	19003.6	36127.9	-0.857482	0.293769	-2.91893	0.00351232	0.04992	flnca
ENSDARG00000056764	149.328	82.7577	215.899	-1.1736	0.401976	-2.91908	0.00351062	0.04992	hydin
ENSDARG00000005821	62.6718	100.127	25.2167	1.44627	0.495638	2.91808	0.0035219	0.049975	ncf2
ENSDARG00000053535	10.8267	18.1849	3.4685	1.56247	0.525482	2.91811	0.00352162	0.049975	lmo7b
ENSDARG00000015869	199.726	136.745	262.708	-0.867331	0.297321	-2.91633	0.00354178	0.050107	slc22a16
ENSDARG00000055054	366.382	282.481	450.282	-0.646532	0.22167	-2.91649	0.00353991	0.050107	bcl9l
ENSDARG00000069752	428.916	577.724	280.107	0.946303	0.32445	2.91628	0.00354228	0.050107	ckba
ENSDARG00000089569	10.4977	18.6237	2.37172	1.62931	0.551467	2.91625	0.00354266	0.050107	pstpip2
ENSDARG00000071192	4.50885	8.68505	0.332644	1.64146	0.555892	2.91511	0.00355567	0.0502123	LOC565638
ENSDARG00000099896	18.2066	6.49347	29.9198	-1.50761	0.513249	-2.91509	0.00355584	0.0502123	NA
ENSDARG00000095747	10.7093	21.0684	0.350154	1.16279	0.5156	2.91456	0.00356193	0.0502577	cxcl11.8
ENSDARG00000063580	83.4465	55.7182	111.175	-0.913045	0.313139	-2.91407	0.00356754	0.0502962	ppp1r9ala
ENSDARG00000092653	21.7551	37.3949	6.11525	1.57596	0.542212	2.911	0.00360275	0.0507518	si:dkey-1h24.6
ENSDARG00000037781	641.011	526.885	755.138	-0.506243	0.174055	-2.90846	0.00363214	0.0510637	acss2
ENSDARG00000055784	139.588	179.322	99.8548	0.791647	0.272104	2.90833	0.00363365	0.0510637	ptpn3
ENSDARG00000102555	11.4831	19.8829	3.08333	1.60118	0.543042	2.90835	0.00363337	0.0510637	si:dkey-33i11.9
ENSDARG00000037361	280.933	339.233	222.632	0.586369	0.201749	2.90617	0.00365887	0.0513768	kdelr2b
ENSDARG00000040944	83.4432	136.751	30.1355	1.49449	0.51624	2.90546	0.0036671	0.0514512	ntd5
ENSDARG00000094852	33.3636	12.7123	54.0148	-1.46978	0.504637	-2.90459	0.00367735	0.0515536	NA
ENSDARG00000078206	19.5129	31.1783	7.84739	1.44789	0.494471	2.90418	0.00368213	0.0515793	zgc:171506
ENSDARG00000036428	56.3702	36.1042	76.6361	-0.982353	0.337997	-2.9036	0.00368896	0.0516286	si:dkey-264d12.4
ENSDARG00000094889	442.253	590.651	293.855	0.919105	0.316553	2.90313	0.0036945	0.0516286	cplx4c
ENSDARG00000102855	172.672	127.551	217.793	-0.72923	0.251112	-2.90333	0.00369216	0.0516286	neo1a
ENSDARG00000109164	13.5679	22.0122	5.12353	1.48192	0.503656	2.90221	0.00370537	0.0517392	NA
ENSDARG00000077410	59.739	93.245	26.233	1.38633	0.47744	2.90125	0.00371681	0.0518574	myo9b
ENSDARG00000092626	26.4629	40.1825	12.7433	1.31562	0.45124	2.90048	0.00372586	0.0519423	zgc:174931
ENSDARG00000095522	16.6717	26.4477	6.89577	1.42894	0.488049	2.8993	0.00373999	0.0520979	NA
ENSDARG00000000906	75.0412	106.24	43.8426	1.1067	0.381629	2.89609	0.00377845	0.0525848	skap2
ENSDARG00000056233	213.016	266.627	159.405	0.706859	0.244059	2.89563	0.00378397	0.0525848	zgc:110591
ENSDARG00000094185	33.1379	55.7084	10.5673	1.53814	0.532336	2.89582	0.00378166	0.0525848	NA
ENSDARG00000074852	21.7183	37.6478	5.78881	1.5749	0.546648	2.8948	0.00379401	0.0526825	myo15b
ENSDARG00000079281	104.854	142.811	66.8963	0.981722	0.339261	2.89185	0.00382982	0.0531377	si:dkeyp-75h12.2
ENSDARG00000097215	39.7061	24.3475	55.0647	-1.03512	0.357427	-2.88984	0.00385437	0.0534358	si:dkey-172k15.13
ENSDARG00000035907	33.6916	55.744	11.6392	1.50987	0.522724	2.88933	0.00386064	0.0534804	fam49al
ENSDARG00000016154	200.407	272.577	128.236	0.975454	0.337599	2.88856	0.00387005	0.0535683	zfp36l1a
ENSDARG00000057903	1267.66	816.021	1719.3	-0.967136	0.334857	-2.88816	0.00387504	0.053595	NA
ENSDARG00000013526	680.268	516.571	843.965	-0.674887	0.233817	-2.88624	0.00389873	0.0538448	svep1
ENSDARG00000040812	26.0442	41.826	10.2623	1.45234	0.500936	2.8862	0.00389925	0.0538448	ncf4
ENSDARG00000090834	37.2512	17.1209	57.3815	-1.35069	0.467228	-2.8856	0.00390663	0.053904	epor
ENSDARG00000052748	30.1762	46.9275	13.425	1.37044	0.473426	2.88477	0.00391701	0.0540048	capn1b
ENSDARG00000009208	577.998	777.321	378.676	0.940294	0.326114	2.88306	0.00393827	0.0542113	prkcda
ENSDARG00000043403	115.453	172.206	58.7001	1.25894	0.436441	2.88317	0.00393697	0.0542113	paox1
ENSDARG00000063912	365090	291582	438599	-0.569917	0.197694	-2.88282	0.00394129	0.0542113	COX3
ENSDARG00000105241	44.2115	62.0279	26.3951	1.07646	0.372634	2.88218	0.00394934	0.0542794	btr26
ENSDARG00000036940	8.61155	16.529	0.694097	1.52967	0.550653	2.88114	0.00396235	0.0544155	ctss1
ENSDARG00000054842	28.569	45.4502	11.6878	1.42876	0.49413	2.88045	0.00397109	0.05445	hsd17b14
ENSDARG00000074390	18.1629	33.9541	2.37172	1.48877	0.554338	2.88068	0.00396816	0.05445	tmem176l.4
ENSDARG00000018721	168.337	126.096	210.578	-0.706126	0.245204	-2.87937	0.00398469	0.054551	npnt
ENSDARG00000063911	401696	338510	464882	-0.448575	0.155776	-2.87961	0.00398168	0.054551	ATP6
ENSDARG00000055052	81.9375	51.3325	112.542	-1.01252	0.35165	-2.87778	0.00400484	0.054784	NA
ENSDARG00000003797	771.869	521.393	1022.35	-0.889385	0.309088	-2.87727	0.00401128	0.0548291	asb2a.1
ENSDARG00000016981	789.041	502.733	1075.35	-0.982557	0.341756	-2.875	0.00404029	0.0550537	bcar3
ENSDARG00000023443	953.924	802.014	1105.83	-0.45361	0.157742	-2.8756	0.00403264	0.0550537	tjp2b
ENSDARG00000030743	8.15924	14.5945	1.72394	1.63031	0.55374	2.87531	0.00403637	0.0550537	sptlc3
ENSDARG00000053113	991.296	793.979	1188.61	-0.563642	0.196032	-2.87521	0.00403753	0.0550537	ly75
ENSDARG00000062577	1797.59	1397.66	2197.53	-0.627359	0.218233	-2.87471	0.00404393	0.0550604	arhgap35a
ENSDARG00000016477	1285.94	1066.17	1505.71	-0.486165	0.169304	-2.87152	0.00408506	0.0555771	eif4a2
ENSDARG00000068401	1509.67	1789.74	1229.6	0.526531	0.183464	2.8699	0.00410605	0.0558193	yap1
ENSDARG00000113960	20.7341	33.8709	7.5972	1.48016	0.513504	2.86893	0.00411864	0.0559469	NA
ENSDARG00000078875	9.61457	16.8111	2.41804	1.59744	0.547428	2.86841	0.00412546	0.0559479	adm2b
ENSDARG00000096037	8.19652	15.6958	0.697202	1.54429	0.5521	2.86819	0.0041283	0.0559479	si:ch211-214j24.14
ENSDARG00000102858	13.6324	2.51847	24.7462	-1.57132	0.558044	-2.8682	0.00412815	0.0559479	sc:d189
ENSDARG00000079634	4351.42	3231.41	5471.43	-0.71921	0.250877	-2.86676	0.00414691	0.0561132	NA
ENSDARG00000090551	5.85712	11.017	0.697202	1.69906	0.558243	2.86699	0.00414401	0.0561132	LOC101882698
ENSDARG00000074782	32.9629	50.0691	15.8566	1.30923	0.455107	2.86634	0.00415248	0.0561451	adgrg3
ENSDARG00000096829	524.929	343.077	706.78	-0.943164	0.329145	-2.86541	0.00416471	0.056267	blvrb
ENSDARG00000003403	539.244	428.743	649.745	-0.578478	0.201944	-2.86442	0.00417777	0.0563897	tenm1
ENSDARG00000060521	130.613	97.9814	163.245	-0.699199	0.244054	-2.86423	0.00418024	0.0563897	rbm27
ENSDARG00000010384	37.0562	58.9665	15.1458	1.4239	0.496629	2.86128	0.00421931	0.0568584	lpar5a
ENSDARG00000041381	79.3543	117.462	41.2466	1.23374	0.430799	2.86112	0.00422148	0.0568584	arntl2
ENSDARG00000077298	141.431	203.891	78.9712	1.15544	0.40382	2.85999	0.00423651	0.0569613	gas1a
ENSDARG00000078425	875.161	568.037	1182.29	-0.952336	0.332961	-2.86006	0.00423564	0.0569613	oat
ENSDARG00000088083	1182.35	1002.47	1362.22	-0.434051	0.151775	-2.85981	0.00423889	0.0569613	NA
ENSDARG00000028354	149.456	105.45	193.462	-0.816448	0.285533	-2.85877	0.00425292	0.0571059	stxbp6l
ENSDARG00000113928	11.7773	2.74556	20.809	-1.58629	0.552454	-2.85782	0.00426566	0.0572331	b3gat1b
ENSDARG00000016505	51.2301	80.1385	22.3217	1.38093	0.482818	2.8569	0.00427797	0.057326	apbb1ip
ENSDARG00000054220	258.989	328.584	189.394	0.74685	0.26139	2.85682	0.00427913	0.057326	ap4s1
ENSDARG00000037618	279.286	402.395	156.178	1.15317	0.403827	2.85557	0.00429595	0.0574633	ddit4
ENSDARG00000070157	11.9315	20.7509	3.11214	1.57536	0.547301	2.85569	0.00429433	0.0574633	tgm2a
ENSDARG00000099967	4.0437	0	8.08739	-1.21222	0.51643	-2.85527	0.00429999	0.0574733	NA
ENSDARG00000024546	95.2798	69.9256	120.634	-0.739009	0.258814	-2.85413	0.00431548	0.0576364	pla2g4aa
ENSDARG00000014244	1529.57	1789.28	1269.87	0.48326	0.169361	2.85339	0.00432557	0.057727	rbmx
ENSDARG00000041959	308.372	392.171	224.573	0.756888	0.265262	2.85291	0.00433206	0.0577317	cxcr4b
ENSDARG00000067992	58.2543	27.3114	89.1971	-1.3248	0.463895	-2.85288	0.00433251	0.0577317	si:dkey-31e10.5
ENSDARG00000030614	1367.35	555.607	2179.09	-1.41999	0.499734	-2.8506	0.00436369	0.0581028	syt1a
ENSDARG00000019838	240.792	340.235	141.35	1.09254	0.383647	2.84733	0.00440878	0.0586586	ugdh
ENSDARG00000020676	472.819	560.258	385.38	0.524077	0.184106	2.84647	0.00442068	0.0587722	dpp3
ENSDARG00000075015	333.783	478.999	188.567	1.14018	0.400692	2.84551	0.00443403	0.0589049	soul5
ENSDARG00000016830	390.928	500.686	281.17	0.77818	0.273559	2.84437	0.00444998	0.0590462	rimkla
ENSDARG00000034988	81.8269	55.2654	108.388	-0.88783	0.311936	-2.84426	0.00445141	0.0590462	asb4
ENSDARG00000101775	3.01464	6.02928	0	1.35971	0.532725	2.84373	0.0044589	0.0591006	zgc:172014
ENSDARG00000008098	3.478	6.956	0	1.29772	0.526297	2.84266	0.00447391	0.0592348	ifit9
ENSDARG00000061017	1424.97	1122.74	1727.2	-0.598303	0.21048	-2.84252	0.00447579	0.0592348	spns2
ENSDARG00000069755	32.9759	50.8204	15.1314	1.33864	0.469573	2.84217	0.00448077	0.0592559	mtmr11
ENSDARG00000096419	32.6303	48.0901	17.1705	1.21724	0.427113	2.84018	0.00450886	0.0595823	NA
ENSDARG00000063538	103.501	71.3056	135.696	-0.856699	0.30163	-2.83903	0.00452513	0.0596649	kalrnb
ENSDARG00000091003	127.162	160.876	93.4481	0.738871	0.260163	2.83901	0.00452534	0.0596649	il34
ENSDARG00000110151	297.701	207.069	388.334	-0.837795	0.29503	-2.83925	0.00452192	0.0596649	NA
ENSDARG00000104094	111.052	84.3097	137.794	-0.673904	0.237353	-2.83843	0.00453366	0.0597296	grk3
ENSDARG00000075641	32.5764	17.912	47.2408	-1.17016	0.411125	-2.83794	0.00454064	0.0597766	steap3
ENSDARG00000025074	524.645	687.365	361.926	0.853031	0.300725	2.83632	0.00456362	0.060034	NA
ENSDARG00000071450	9.87382	17.3584	2.38923	1.58288	0.550714	2.83546	0.00457596	0.0601511	tdrd5
ENSDARG00000011521	8.21876	14.3922	2.04529	1.59483	0.548257	2.83479	0.00458565	0.060217	upb1
ENSDARG00000054641	33.2696	50.106	16.4332	1.27957	0.449749	2.83463	0.00458786	0.060217	fam46ab
ENSDARG00000058389	15.3254	26.5058	4.14509	1.55302	0.547367	2.83397	0.00459743	0.0602973	ccl19a.1
ENSDARG00000005150	479.315	338.46	620.171	-0.81103	0.286189	-2.83363	0.00460225	0.0603153	tbx20
ENSDARG00000045305	914.393	719.004	1109.78	-0.60253	0.212724	-2.83239	0.00462008	0.0605037	pde7a
ENSDARG00000007753	7.42912	13.8428	1.01544	1.59812	0.558027	2.83065	0.00464532	0.0606773	cpne2
ENSDARG00000035175	906.39	724.383	1088.4	-0.567365	0.200438	-2.83056	0.00464673	0.0606773	schip1
ENSDARG00000062854	63.9865	26.8321	101.141	-1.39759	0.494071	-2.83028	0.00465068	0.0606773	sdk1b
ENSDARG00000063726	965.935	794.331	1137.54	-0.505306	0.178474	-2.83123	0.00463695	0.0606773	cdk12
ENSDARG00000117251	17.0482	5.10423	28.9922	-1.5305	0.541581	-2.83038	0.00464933	0.0606773	NA
ENSDARG00000032765	187.561	288.117	87.0043	1.32735	0.469453	2.82979	0.00465786	0.0606805	net1
ENSDARG00000096368	25.1969	41.4476	8.94615	1.48031	0.522095	2.82985	0.00465702	0.0606805	neu3.5
ENSDARG00000016742	68.8083	92.4497	45.1669	0.934623	0.330009	2.82889	0.00467095	0.0608057	rgs7bpb
ENSDARG00000093108	15.3352	27.2718	3.39846	1.5562	0.555808	2.82805	0.00468329	0.0609211	si:ch211-69l10.2
ENSDARG00000100917	14.6904	5.20611	24.1747	-1.48158	0.518787	-2.82718	0.00469604	0.0610415	NA
ENSDARG00000009978	2422.14	1855.24	2989.04	-0.656697	0.232314	-2.82673	0.00470264	0.061082	icn
ENSDARG00000099358	1365.05	1090.08	1640.02	-0.569357	0.201439	-2.8264	0.00470741	0.0610985	hccsb
ENSDARG00000003109	3448.42	4829.31	2067.52	1.06365	0.376492	2.82546	0.00472122	0.0612191	rcan1a
ENSDARG00000063180	64.5406	95.4671	33.6142	1.22366	0.43264	2.8253	0.00472369	0.0612191	dock3
ENSDARG00000058630	272.77	220.784	324.756	-0.540185	0.191355	-2.82276	0.00476115	0.0616589	zgc:162472
ENSDARG00000101077	179.262	111.782	246.743	-1.00717	0.356706	-2.82235	0.00476738	0.0616939	NA
ENSDARG00000056328	141.061	105.175	176.946	-0.712525	0.252539	-2.82089	0.00478912	0.0619293	rhot2
ENSDARG00000099524	228.946	178.176	279.716	-0.62156	0.220394	-2.81982	0.00480503	0.0620892	gbe1b
ENSDARG00000057227	8.0629	15.7787	0.347049	1.22842	0.524755	2.81921	0.00481421	0.0621419	si:dkey-222b8.4
ENSDARG00000090851	67.4874	106.088	28.8868	1.38287	0.490562	2.81908	0.00481621	0.0621419	ciita
ENSDARG00000095347	4.60751	8.86797	0.347049	1.52492	0.551921	2.81794	0.00483335	0.0623171	si:dkeyp-72h1.1
ENSDARG00000090753	7.30396	0.286682	14.3212	-1.25487	0.526175	-2.81634	0.00485749	0.0625822	si:dkey-13p1.3
ENSDARG00000026178	17.3773	26.1945	8.56011	1.27811	0.450057	2.81539	0.00487178	0.0627202	ube3d
ENSDARG00000078859	144.78	225.596	63.9631	1.35981	0.483581	2.81508	0.00487645	0.0627341	g0s2
ENSDARG00000099195	353.957	486.448	221.465	1.00364	0.356551	2.81457	0.00488422	0.0627879	ier2a
ENSDARG00000009870	167.104	116.729	217.479	-0.830448	0.295104	-2.81347	0.00490104	0.0629579	mapk8b
ENSDARG00000108937	456.86	289.555	624.165	-0.985679	0.350525	-2.81191	0.00492481	0.0632167	NA
ENSDARG00000094983	4.10491	8.20982	0	1.194	0.515634	2.81121	0.00493561	0.063309	ccl34a.3
ENSDARG00000062171	77.6785	100.797	54.5601	0.8224	0.292354	2.81075	0.00494268	0.0633532	olfml3b
ENSDARG00000088346	9.394	16.3957	2.39234	1.56954	0.549134	2.80989	0.00495581	0.0634749	miip
ENSDARG00000075706	33.816	51.8363	15.7956	1.31895	0.468066	2.80936	0.004964	0.0635333	si:ch211-106h4.9
ENSDARG00000006848	93.7583	127.797	59.7195	0.98005	0.348655	2.80851	0.00497712	0.0636083	parp9
ENSDARG00000116712	305.989	248.176	363.802	-0.535852	0.190786	-2.80852	0.00497698	0.0636083	NA
ENSDARG00000041108	465.597	583.146	348.047	0.705319	0.251302	2.8064	0.00500988	0.0639802	ctsh
ENSDARG00000103479	44.6611	71.1577	18.1645	1.40889	0.502034	2.80477	0.0050353	0.0642579	ptprfa
ENSDARG00000105433	38.292	20.7811	55.8029	-1.18274	0.420856	-2.8045	0.00503945	0.064264	zgc:172143
ENSDARG00000102335	10.2864	17.1682	3.40467	1.50833	0.527962	2.80392	0.00504852	0.0643328	ano1
ENSDARG00000093214	33.9373	55.6174	12.2573	1.46355	0.522041	2.80361	0.00505334	0.0643474	si:ch211-284e13.9
ENSDARG00000002479	14.6814	22.536	6.82686	1.32259	0.466599	2.80314	0.00506079	0.0643485	ercc6l
ENSDARG00000011602	18.6668	29.4563	7.87732	1.38627	0.491042	2.80324	0.00505926	0.0643485	si:dkeyp-117h8.2
ENSDARG00000045554	14.5488	22.9279	6.16976	1.39031	0.490386	2.80257	0.00506979	0.0644161	snx20
ENSDARG00000097606	1096.89	877.435	1316.34	-0.565456	0.201844	-2.8014	0.00508807	0.0646015	tmem82
ENSDARG00000057173	4.45697	8.56379	0.350154	1.52225	0.552488	2.80005	0.0051095	0.0647327	ifit8
ENSDARG00000073810	6.57341	12.4496	0.697202	1.58528	0.556199	2.80011	0.00510845	0.0647327	thbs2b
ENSDARG00000104011	7440.9	8510.93	6370.87	0.41051	0.146603	2.80014	0.0051081	0.0647327	rps17
ENSDARG00000035129	312.269	375.437	249.1	0.572326	0.20444	2.7992	0.00512301	0.0648568	zgc:101858
ENSDARG00000043226	35.8862	16.0408	55.7315	-1.3505	0.481874	-2.79828	0.0051376	0.0649946	LOC110437879
ENSDARG00000034773	12.9795	20.4977	5.46126	1.39041	0.490414	2.79761	0.00514828	0.0650826	ncapd3
ENSDARG00000006868	22.3809	40.595	4.16682	1.49815	0.55816	2.79658	0.00516465	0.0652424	trh
ENSDARG00000094085	9.74464	16.0496	3.43969	1.48431	0.520063	2.79609	0.00517248	0.065256	si:dkeyp-79c2.1
ENSDARG00000114502	5.11833	0.601491	9.63516	-1.66392	0.558183	-2.79605	0.00517319	0.065256	NA
ENSDARG00000079932	412.969	516.176	309.761	0.698218	0.249759	2.79528	0.00518542	0.0653632	zgc:152830
ENSDARG00000003293	22.2682	39.7373	4.79908	1.51893	0.557464	2.7941	0.00520439	0.0655079	sox9a
ENSDARG00000093480	116.553	171.73	61.3754	1.2089	0.432491	2.7943	0.00520117	0.0655079	pamr1
ENSDARG00000003206	953.351	1164.23	742.471	0.622259	0.222774	2.79312	0.00522025	0.065566	chchd6a
ENSDARG00000075821	965.217	743.349	1187.08	-0.645263	0.231006	-2.79323	0.00521845	0.065566	plxnb1a
ENSDARG00000076569	385.749	267.444	504.055	-0.843044	0.30179	-2.79328	0.00521761	0.065566	ndp
ENSDARG00000098079	309.434	218.275	400.592	-0.811027	0.290466	-2.79174	0.00524247	0.0657979	rab3gap1
ENSDARG00000052948	34.0781	61.801	6.35525	1.48395	0.558023	2.79108	0.00525324	0.0658857	zgc:195023
ENSDARG00000041917	12.1094	22.8306	1.38819	1.42887	0.550372	2.79077	0.00525827	0.0659016	ccl38a.4
ENSDARG00000102820	29.0039	15.2612	42.7467	-1.20943	0.431948	-2.78987	0.005273	0.0660389	cib2
ENSDARG00000011948	2002.1	1353.78	2650.42	-0.883374	0.31671	-2.7892	0.0052838	0.0660405	insra
ENSDARG00000012625	6673.59	5513.81	7833.37	-0.493602	0.176971	-2.78916	0.00528444	0.0660405	prkag2a
ENSDARG00000034801	163.071	209.752	116.39	0.789346	0.282929	2.78919	0.00528404	0.0660405	NA
ENSDARG00000054213	3372.35	2915.08	3829.63	-0.387546	0.139138	-2.78534	0.00534724	0.0667776	hectd1
ENSDARG00000058371	17.4043	27.2062	7.60229	1.3634	0.485775	2.78425	0.00536514	0.0669533	krt5
ENSDARG00000107534	7.69766	13.003	2.39234	1.53081	0.533409	2.78391	0.00537072	0.0669752	erich2
ENSDARG00000062087	13.1082	21.4461	4.77027	1.45779	0.517662	2.78332	0.00538056	0.0670153	nceh1b.1
ENSDARG00000105273	89.9404	126.304	53.5768	1.06551	0.382529	2.78326	0.0053816	0.0670153	si:ch73-295i22.2
ENSDARG00000063917	211194	175142	247246	-0.484975	0.1744	-2.78083	0.00542197	0.06747	ND4
ENSDARG00000056541	61.2301	88.1099	34.3503	1.14248	0.410288	2.78018	0.0054328	0.0675567	nr0b1
ENSDARG00000015273	23.6238	36.2438	11.0039	1.31941	0.471938	2.77994	0.00543684	0.0675589	alpi.1
ENSDARG00000062008	48.9614	25.0501	72.8728	-1.23884	0.445265	-2.77902	0.00545235	0.0677035	hs2st1b
ENSDARG00000052396	85.9694	115.983	55.9554	0.945234	0.339862	2.77877	0.00545646	0.0677066	pkz
ENSDARG00000069953	13.4649	24.1411	2.78881	1.52695	0.557744	2.77835	0.00546363	0.0677301	kcnq5b
ENSDARG00000088247	31.4801	48.6061	14.354	1.33	0.477151	2.7782	0.0054661	0.0677301	si:ch1073-303k11.2
ENSDARG00000097236	1288.82	1093.6	1484.03	-0.43156	0.15537	-2.7776	0.0054762	0.0678072	si:ch73-147o17.1
ENSDARG00000074851	30.5339	50.7704	10.2973	1.47668	0.53274	2.77676	0.00549034	0.0678755	s1pr4
ENSDARG00000088837	24.4182	8.96298	39.8735	-1.44929	0.521727	-2.77671	0.00549125	0.0678755	NA
ENSDARG00000089914	139.785	171.357	108.213	0.633245	0.228013	2.77658	0.00549336	0.0678755	clint1b
ENSDARG00000011961	15.7339	24.9911	6.4767	1.39619	0.49819	2.77584	0.00550593	0.0679349	csrp2
ENSDARG00000077284	31.842	46.7862	16.8977	1.19714	0.429906	2.77606	0.00550226	0.0679349	gdpd5a
ENSDARG00000018162	422.079	303.175	540.982	-0.779114	0.280794	-2.77449	0.0055288	0.0680736	ctnnal1
ENSDARG00000041776	7.85809	1.91531	13.8009	-1.56	0.551513	-2.77476	0.0055243	0.0680736	ndst3
ENSDARG00000063908	395819	315995	475642	-0.569321	0.205199	-2.77449	0.00552884	0.0680736	COX2
ENSDARG00000115806	18.0155	7.81124	28.2198	-1.37194	0.492173	-2.77417	0.00553432	0.0680932	NA
ENSDARG00000103840	275.751	348.285	203.216	0.7322	0.263922	2.77388	0.00553923	0.0681057	lrrc8db
ENSDARG00000038881	1143.39	614.145	1672.64	-1.18637	0.428032	-2.77288	0.00555634	0.0682681	acaa2
ENSDARG00000053509	271.894	167.997	375.792	-1.01846	0.367291	-2.77257	0.00556159	0.0682846	kazald3
ENSDARG00000096269	14.8298	6.2245	23.4352	-1.38805	0.496584	-2.7723	0.00556611	0.0682922	NA
ENSDARG00000102645	582.304	489.951	674.658	-0.451743	0.162967	-2.77194	0.00557239	0.0683214	usp47
ENSDARG00000034753	5283.74	4152.8	6414.67	-0.602649	0.217452	-2.77141	0.00558135	0.0683833	tspan3a
ENSDARG00000011166	2468.75	1411.35	3526.15	-1.1169	0.403304	-2.76999	0.00560578	0.0686345	cahz
ENSDARG00000075230	17.7088	8.13814	27.2795	-1.32598	0.475941	-2.76813	0.00563788	0.0689793	tet1
ENSDARG00000003684	2705.4	1954.06	3456.75	-0.768457	0.277717	-2.76704	0.00565681	0.069066	obsl1a
ENSDARG00000014796	122.57	170.455	74.6854	1.03621	0.374264	2.76712	0.00565537	0.069066	wnt11r
ENSDARG00000076332	31.8336	19.6619	44.0053	-1.01475	0.36574	-2.76732	0.00565185	0.069066	si:ch211-159i8.4
ENSDARG00000009702	116.11	157.829	74.3907	0.967976	0.349712	2.76618	0.00567174	0.0691968	si:ch211-210p4.6
ENSDARG00000075774	656.478	531.126	781.829	-0.540693	0.195477	-2.76597	0.00567544	0.0691968	foxj3
ENSDARG00000067824	21.8242	41.2767	2.37172	1.32185	0.543009	2.76478	0.00569604	0.0693207	cntnap3
ENSDARG00000078222	57.0427	81.672	32.4135	1.1216	0.40516	2.7647	0.00569748	0.0693207	aatka
ENSDARG00000104339	93.1392	121.691	64.5869	0.839992	0.303608	2.76504	0.00569158	0.0693207	LOC100535713
ENSDARG00000010008	409.023	505.257	312.788	0.657996	0.238021	2.76425	0.00570543	0.0693692	vim
ENSDARG00000099409	26.3597	45.7587	6.96072	1.5065	0.55255	2.76296	0.00572796	0.0695947	zgc:162182
ENSDARG00000013655	2464.76	2066.97	2862.55	-0.459238	0.16628	-2.76182	0.00574799	0.0697631	tpd52l2b
ENSDARG00000027016	492.036	405.455	578.618	-0.499708	0.180952	-2.76149	0.00575378	0.0697631	gbf1
ENSDARG00000104134	5.82478	11.6496	0	0.985133	0.490408	2.76159	0.00575213	0.0697631	LOC100331378
ENSDARG00000062060	361.042	292.606	429.478	-0.53636	0.194271	-2.76075	0.00576695	0.0698744	gmeb1
ENSDARG00000042984	50.0072	73.5814	26.4329	1.19925	0.433729	2.76041	0.00577289	0.0698979	fpr1
ENSDARG00000104283	34.8656	16.1252	53.606	-1.3178	0.47675	-2.75958	0.00578763	0.0700279	cdc42bpaa
ENSDARG00000009131	28.3682	15.7012	41.0352	-1.15688	0.418069	-2.75913	0.00579549	0.0700293	NA
ENSDARG00000076296	452.717	537.405	368.029	0.530292	0.192184	2.75912	0.00579575	0.0700293	triqk
ENSDARG00000052604	41.021	23.8548	58.1873	-1.09629	0.397044	-2.75587	0.00585361	0.0706797	cpeb2
ENSDARG00000083118	255.31	198.969	311.651	-0.618919	0.224607	-2.75526	0.00586453	0.0707138	NA
ENSDARG00000115359	7.34411	13.3113	1.37689	1.56287	0.557635	2.75548	0.00586054	0.0707138	NA
ENSDARG00000089933	67.8456	97.0629	38.6284	1.12174	0.406612	2.75484	0.00587215	0.0707546	rasal3
ENSDARG00000101076	22.1237	33.8901	10.3572	1.30435	0.471062	2.75462	0.005876	0.0707546	irx3a
ENSDARG00000020785	1177.39	916.254	1438.52	-0.623182	0.226267	-2.75415	0.00588445	0.0708077	lama4
ENSDARG00000020488	167.889	115.802	219.976	-0.850032	0.308662	-2.75338	0.00589831	0.0708283	arhgap17a
ENSDARG00000039966	15.4998	24.7661	6.23359	1.40447	0.505557	2.75354	0.00589549	0.0708283	prom1a
ENSDARG00000043247	142.171	199.256	85.0859	1.05753	0.383938	2.75352	0.00589588	0.0708283	gtf3c3
ENSDARG00000044074	141.164	207.476	74.8512	1.19481	0.433976	2.75289	0.00590722	0.0708866	loxl2b
ENSDARG00000104543	7.99099	15.2817	0.700307	1.43787	0.54771	2.75238	0.00591632	0.0709472	LOC108191741
ENSDARG00000053568	19.4118	29.1822	9.64137	1.26026	0.455023	2.75039	0.00595242	0.0712336	pstpip1b
ENSDARG00000093857	9.2563	18.1624	0.350154	1.08403	0.5092	2.75071	0.00594668	0.0712336	si:dkey-79f11.10
ENSDARG00000105452	117.21	87.6503	146.77	-0.704648	0.256112	-2.75061	0.00594853	0.0712336	plxna1a
ENSDARG00000061397	1804.52	1538.04	2070.99	-0.421083	0.153116	-2.75008	0.00595799	0.0712516	trip12
ENSDARG00000068152	44.6993	65.4268	23.9717	1.18553	0.430374	2.74838	0.00598907	0.0715254	malt3
ENSDARG00000069440	769.202	617.835	920.569	-0.555869	0.202245	-2.74843	0.00598817	0.0715254	dachd
ENSDARG00000020057	82.7486	51.156	114.341	-1.0178	0.370437	-2.74601	0.00603255	0.0719956	bmpr2b
ENSDARG00000026829	577.041	759.238	394.843	0.861849	0.313997	2.74454	0.00605967	0.0722699	cotl1
ENSDARG00000010962	283.519	193.893	373.145	-0.864434	0.315213	-2.74218	0.0061032	0.0725912	fkbp7
ENSDARG00000015546	199.251	157.181	241.321	-0.592205	0.215928	-2.74221	0.00610266	0.0725912	alpl
ENSDARG00000023645	171.589	206.34	136.838	0.570276	0.207897	2.74262	0.00609519	0.0725912	kyat1
ENSDARG00000076404	7.03985	12.02	2.05969	1.53003	0.539972	2.74223	0.00610229	0.0725912	mctp1a
ENSDARG00000102829	137.864	197.674	78.0547	1.12429	0.409921	2.74186	0.00610922	0.0726134	cobll1b
ENSDARG00000021242	2423.03	3114.29	1731.78	0.786392	0.286841	2.74153	0.0061153	0.0726363	mvp
ENSDARG00000102366	52.043	80.7365	23.3496	1.33013	0.485035	2.74109	0.00612353	0.0726847	micall2a
ENSDARG00000079387	53.0854	77.3958	28.775	1.17213	0.426984	2.74047	0.00613514	0.0727731	si:ch211-102c2.4
ENSDARG00000060618	143.941	106.457	181.425	-0.722382	0.26363	-2.73945	0.0061542	0.0729497	ipo13
ENSDARG00000004392	79.8044	53.9149	105.694	-0.877885	0.320382	-2.73795	0.00618235	0.0730854	hdr
ENSDARG00000010531	250.877	310.65	191.104	0.666656	0.243436	2.73812	0.00617916	0.0730854	scamp4
ENSDARG00000025465	24.5966	38.9668	10.2264	1.37551	0.500506	2.7384	0.00617394	0.0730854	spon2a
ENSDARG00000070473	121.604	156.48	86.7284	0.789048	0.288039	2.73819	0.00617787	0.0730854	parp6b
ENSDARG00000078458	831.912	648.606	1015.22	-0.618813	0.226161	-2.7361	0.00621729	0.0734488	ppp1r37
ENSDARG00000030598	919.028	740.452	1097.6	-0.548625	0.20055	-2.73555	0.00622753	0.0735201	nampta
ENSDARG00000021151	128.405	203.753	53.0573	1.37744	0.504885	2.73528	0.00623265	0.073531	ptpreb
ENSDARG00000092813	121.539	52.3965	190.681	-1.35326	0.495387	-2.73482	0.00624146	0.0735853	NA
ENSDARG00000003250	31.9345	49.0826	14.7864	1.31091	0.477915	2.73423	0.00625263	0.0736439	pik3cd
ENSDARG00000056165	328.736	261.1	396.372	-0.579299	0.21188	-2.73389	0.00625906	0.0736439	si:ch211-215a10.4
ENSDARG00000095193	16.9586	31.1892	2.72808	1.44002	0.555857	2.73396	0.0062578	0.0736439	NA
ENSDARG00000094854	27.8917	39.6242	16.1593	1.10061	0.401063	2.73342	0.00626794	0.0736989	ms4a17a.9
ENSDARG00000102055	8444.98	6719.5	10170.5	-0.5759	0.210708	-2.73316	0.00627291	0.0737077	NA
ENSDARG00000007490	151.025	105.163	196.886	-0.829886	0.303605	-2.73245	0.00628657	0.0738038	adrb1
ENSDARG00000061769	650.361	438.362	862.36	-0.884609	0.323734	-2.73229	0.00628952	0.0738038	bmp10
ENSDARG00000102389	9.61131	16.8334	2.38923	1.52675	0.553059	2.73126	0.00630935	0.0739869	ved
ENSDARG00000002172	293.792	188.115	399.47	-0.963285	0.352681	-2.73084	0.0063173	0.073987	aplnra
ENSDARG00000100573	7.66428	13.2545	2.0741	1.53193	0.547227	2.73081	0.00631782	0.073987	ckap2l
ENSDARG00000074558	59.8356	25.6518	94.0195	-1.35472	0.496179	-2.72947	0.0063436	0.0741899	cntnap2b
ENSDARG00000098158	47.6726	65.7556	29.5896	1.00791	0.368651	2.72947	0.00634363	0.0741899	cpxm1b
ENSDARG00000086842	470.143	343.284	597.001	-0.747135	0.273737	-2.72919	0.00634899	0.074203	dap1b
ENSDARG00000101778	427.127	300.52	553.735	-0.812061	0.297709	-2.72735	0.00638457	0.0745691	ca5a
ENSDARG00000068637	1562.79	2165.54	960.03	1.0216	0.374638	2.72706	0.00639013	0.0745842	si:ch211-281l24.3
ENSDARG00000103959	538.122	388.14	688.105	-0.770254	0.282496	-2.72651	0.00640075	0.0746583	pak1
ENSDARG00000024874	155.325	203.993	106.658	0.85685	0.31427	2.72538	0.00642275	0.0748651	dock4b
ENSDARG00000080987	12.8293	1.34028	24.3182	-1.32094	0.542539	-2.72322	0.00646496	0.0752568	NA
ENSDARG00000105667	52.7314	79.2524	26.2104	1.25202	0.459085	2.72325	0.00646422	0.0752568	NA
ENSDARG00000001498	9.54151	16.6907	2.39234	1.52186	0.552926	2.72286	0.006472	0.0752887	skap1
ENSDARG00000093864	139.862	191.88	87.844	0.991048	0.36395	2.72157	0.0064973	0.0755327	wee1
ENSDARG00000018432	303.178	365.342	241.013	0.578409	0.21256	2.72087	0.00651099	0.0756416	m6pr
ENSDARG00000098802	932.463	699.135	1165.79	-0.697377	0.256391	-2.71996	0.00652908	0.0758014	map7d1a
ENSDARG00000013110	254.352	184.433	324.272	-0.76057	0.279671	-2.71925	0.00654296	0.0758619	dmtn
ENSDARG00000087732	423.923	71.229	776.617	-1.37945	0.553897	-2.71927	0.00654266	0.0758619	NA
ENSDARG00000052496	113.228	69.561	156.896	-1.02335	0.376245	-2.71891	0.00654964	0.0758891	hmha1a
ENSDARG00000016128	107.255	134.104	80.4053	0.695233	0.255695	2.71791	0.00656958	0.0759713	ap3m2
ENSDARG00000075017	3913.35	2650.97	5175.72	-0.876542	0.322513	-2.7179	0.00656977	0.0759713	myzap
ENSDARG00000102125	116.579	77.0762	156.082	-0.914339	0.336247	-2.71802	0.00656729	0.0759713	LOC560461
ENSDARG00000098135	161.311	109.507	213.115	-0.873776	0.321653	-2.71586	0.00661041	0.0763909	stk40
ENSDARG00000073905	506.177	587.939	424.414	0.458574	0.168894	2.71507	0.00662616	0.0765223	zgc:92481
ENSDARG00000018820	5997.34	4297.61	7697.07	-0.780666	0.287682	-2.71365	0.00665455	0.0767489	flncb
ENSDARG00000105277	176.34	132.371	220.308	-0.693589	0.255534	-2.7138	0.00665163	0.0767489	cnksr3
ENSDARG00000016260	4020.09	3080.04	4960.14	-0.653816	0.241062	-2.71223	0.00668331	0.0769834	fxr2
ENSDARG00000083046	144.626	89.3259	199.926	-1.01313	0.373419	-2.71221	0.00668369	0.0769834	NA
ENSDARG00000010477	8.21211	14.3851	2.03908	1.52603	0.552605	2.71193	0.00668923	0.0769965	p2rx3a
ENSDARG00000036878	70.744	101.333	40.1549	1.11531	0.411112	2.71045	0.00671916	0.0772394	sh3bgrl2
ENSDARG00000038826	673.2	494.038	852.363	-0.737407	0.272048	-2.71048	0.00671865	0.0772394	jph1b
ENSDARG00000006074	395.624	474.744	316.504	0.563238	0.207882	2.70925	0.00674347	0.0774679	uck2a
ENSDARG00000017687	318.03	382.658	253.401	0.571427	0.210945	2.70867	0.00675526	0.0775016	dnajc5gb
ENSDARG00000042055	14.6499	5.86385	23.436	-1.38818	0.507691	-2.70874	0.00675383	0.0775016	fam129aa
ENSDARG00000052030	213.744	254.119	173.369	0.534452	0.197356	2.70773	0.0067746	0.0776726	akr1a1b
ENSDARG00000004748	9.25468	15.7669	2.74249	1.4941	0.543099	2.70692	0.006791	0.0777445	zgc:100868
ENSDARG00000024324	282.396	342.448	222.344	0.597313	0.220648	2.70683	0.00679289	0.0777445	arhgap1
ENSDARG00000094752	10.9221	18.0399	3.80425	1.45311	0.529342	2.70677	0.0067942	0.0777445	rpe65b
ENSDARG00000071863	1629.46	1409.91	1849.01	-0.384699	0.14218	-2.7057	0.00681609	0.077944	itgb1a
ENSDARG00000015623	22.7547	37.662	7.84739	1.44396	0.533449	2.70489	0.0068326	0.0780817	ada2b
ENSDARG00000097886	22.7262	11.9919	33.4606	-1.19585	0.440407	-2.70407	0.00684967	0.0782257	NA
ENSDARG00000070448	1768.33	1389.41	2147.24	-0.601852	0.22278	-2.70152	0.00690234	0.0787759	grk4
ENSDARG00000043388	79.5866	105.727	53.4459	0.891491	0.329927	2.69991	0.00693584	0.0790195	atraid
ENSDARG00000074233	70.5426	46.1827	94.9026	-0.923504	0.341705	-2.69994	0.00693522	0.0790195	pde4bb
ENSDARG00000079684	185.71	226.332	145.088	0.613688	0.227268	2.69984	0.00693724	0.0790195	taf6l
ENSDARG00000044491	9.72019	16.3684	3.07203	1.47576	0.538229	2.69902	0.00695441	0.0790606	kif20a
ENSDARG00000062795	575.519	485.587	665.451	-0.444369	0.164629	-2.69916	0.00695146	0.0790606	abcb7
ENSDARG00000079317	824.075	617.58	1030.57	-0.696967	0.258199	-2.69927	0.00694915	0.0790606	dlc1
ENSDARG00000069473	89.1406	130.49	47.7917	1.17482	0.43519	2.69831	0.00696927	0.0791782	frem1a
ENSDARG00000088023	26.8714	43.9253	9.81755	1.421	0.526684	2.69618	0.00701407	0.0796354	si:dkey-26c10.5
ENSDARG00000061177	382.932	483.293	282.572	0.726774	0.2697	2.69443	0.00705083	0.0799818	mov10b.1
ENSDARG00000091489	8.02164	14.6458	1.39751	1.49844	0.558074	2.6943	0.00705372	0.0799818	cnbd1
ENSDARG00000062485	74.109	100.425	47.7929	0.950835	0.352776	2.69282	0.007085	0.0802844	dock11
ENSDARG00000025555	19.2554	8.76776	29.743	-1.31244	0.48518	-2.69134	0.00711647	0.0805889	ormdl3
ENSDARG00000093124	11.601	21.4924	1.70954	1.42016	0.554167	2.69031	0.0071386	0.0807871	scpp8
ENSDARG00000002635	110.765	170.58	50.9491	1.30258	0.484607	2.68966	0.00715251	0.0808922	zgc:85722
ENSDARG00000019521	45.9537	78.2404	13.667	1.45772	0.548868	2.68905	0.00716551	0.0809276	mpx
ENSDARG00000042856	97.7611	134.948	60.5746	1.00462	0.373447	2.68865	0.00717413	0.0809276	itpka
ENSDARG00000059798	452.146	342.923	561.369	-0.671958	0.249902	-2.68867	0.00717363	0.0809276	kcnq1
ENSDARG00000060871	8.68461	14.9656	2.40364	1.50126	0.548879	2.68876	0.00717183	0.0809276	mctp1b
ENSDARG00000036383	23.9198	37.5505	10.2891	1.34242	0.497655	2.68785	0.00719133	0.0810693	si:ch73-335m24.5
ENSDARG00000101293	869.037	714.114	1023.96	-0.505302	0.18804	-2.68717	0.00720602	0.0811826	zgc:153916
ENSDARG00000075909	9.47933	15.5221	3.43659	1.43165	0.523232	2.68657	0.00721905	0.0811856	slc35f3a
ENSDARG00000092470	38.8136	58.431	19.1963	1.24431	0.462299	2.68651	0.00722021	0.0811856	thbd
ENSDARG00000096711	104.319	135.646	72.9912	0.82168	0.305666	2.68682	0.00721349	0.0811856	si:ch211-194k22.8
ENSDARG00000004174	2116.36	1825.12	2407.61	-0.392587	0.146177	-2.68568	0.00723823	0.0813169	cnot1
ENSDARG00000013926	50.1835	71.1678	29.1991	1.08745	0.404197	2.68554	0.00724119	0.0813169	slc16a9a
ENSDARG00000003512	2114.22	1553.02	2675.42	-0.734242	0.273495	-2.68463	0.00726097	0.0814868	anks1b
ENSDARG00000016490	65.5231	44.1767	86.8694	-0.885069	0.329511	-2.68415	0.00727138	0.0815265	rab11fip3
ENSDARG00000062519	9.46931	17.5936	1.34498	1.43732	0.554558	2.68404	0.00727383	0.0815265	abcc13
ENSDARG00000056532	333.385	418.477	248.293	0.708449	0.263955	2.68369	0.00728146	0.0815599	serinc2
ENSDARG00000012204	51.4102	26.0055	76.8149	-1.23088	0.458593	-2.68251	0.00730712	0.081608	si:dkey-166c18.1
ENSDARG00000043093	168.751	258.005	79.4982	1.28361	0.478928	2.68242	0.00730909	0.081608	mpeg1.2
ENSDARG00000058538	3.47393	6.94786	0	1.15722	0.51331	2.68278	0.0073013	0.081608	alcamb
ENSDARG00000089463	51.4406	75.9065	26.9746	1.19767	0.445668	2.68297	0.00729712	0.081608	dhx58
ENSDARG00000102474	592.455	500.753	684.157	-0.440311	0.16411	-2.68297	0.00729709	0.081608	dusp16
ENSDARG00000045748	134.169	186.364	81.9741	1.02488	0.381941	2.68204	0.00731756	0.0816505	stab2
ENSDARG00000022807	58.5134	78.1606	38.8662	0.90745	0.338131	2.68046	0.00735207	0.0818713	zgc:101640
ENSDARG00000023933	48.944	27.1506	70.7374	-1.13801	0.423886	-2.68059	0.00734916	0.0818713	skila
ENSDARG00000028878	6.35362	11.3623	1.34498	1.53689	0.556229	2.68028	0.00735607	0.0818713	vipr1a
ENSDARG00000101210	24.2174	14.1955	34.2393	-1.07915	0.401187	-2.68028	0.00735595	0.0818713	NA
ENSDARG00000061687	122.079	79.079	165.078	-0.944111	0.352189	-2.67974	0.00736787	0.0819506	atxn1a
ENSDARG00000039343	956.919	794.049	1119.79	-0.482657	0.180152	-2.67914	0.00738125	0.0820062	ahcyl2
ENSDARG00000043722	5.6398	1.02547	10.2541	-1.53302	0.558213	-2.67909	0.00738225	0.0820062	cpa4
ENSDARG00000001889	82.8083	118.154	47.4631	1.10273	0.411431	2.6779	0.00740847	0.0821978	tuba1a
ENSDARG00000015947	264.182	353.195	175.169	0.907445	0.338879	2.67732	0.00742135	0.0821978	matn4
ENSDARG00000056725	2007.94	2423.67	1592.22	0.582212	0.217476	2.67709	0.00742647	0.0821978	hmgb3a
ENSDARG00000062636	172.195	132.043	212.348	-0.650768	0.242987	-2.67778	0.00741127	0.0821978	fem1b
ENSDARG00000069388	2869.92	1827.17	3912.67	-0.967782	0.361468	-2.67753	0.00741674	0.0821978	tmem88b
ENSDARG00000098857	77.5115	42.1776	112.845	-1.15996	0.433127	-2.67703	0.00742781	0.0821978	lifra
ENSDARG00000104384	321.824	238.202	405.447	-0.717935	0.268168	-2.67682	0.00743238	0.0821978	agbl1
ENSDARG00000075226	172.405	128.653	216.157	-0.705126	0.263433	-2.67626	0.00744498	0.0822852	smad4a
ENSDARG00000019601	22.6873	37.2666	8.10801	1.41966	0.530163	2.67481	0.00747723	0.0825894	col12a1b
ENSDARG00000034700	7454.28	9230.12	5678.45	0.664221	0.248352	2.67451	0.00748389	0.0826039	vegfab
ENSDARG00000038151	19.3544	29.8397	8.86904	1.3056	0.484805	2.67432	0.00748799	0.0826039	zgc:92360
ENSDARG00000002235	143.259	196.089	90.4283	0.978154	0.365729	2.67367	0.00750262	0.0826221	mmp14a
ENSDARG00000040684	100.332	163.991	36.6729	1.40752	0.529656	2.67362	0.00750381	0.0826221	plcd4b
ENSDARG00000078392	68.4002	47.4973	89.3032	-0.835873	0.312394	-2.67396	0.00749616	0.0826221	chpfa
ENSDARG00000054312	75.3523	101.379	49.3256	0.929444	0.347365	2.67324	0.00751217	0.0826622	slc38a6
ENSDARG00000067545	73.4173	103.926	42.9087	1.07635	0.402397	2.67263	0.00752586	0.0827538	adam19b
ENSDARG00000098237	164.577	252.706	76.447	1.29006	0.483317	2.67245	0.00752996	0.0827538	fbn2b
ENSDARG00000036116	1014.71	792.598	1236.82	-0.613928	0.229801	-2.67152	0.00755078	0.0829307	eif3hb
ENSDARG00000029639	858.812	663.426	1054.2	-0.635705	0.238064	-2.67022	0.00758011	0.0832005	tomm70a
ENSDARG00000093289	15.9074	4.57108	27.2436	-1.46192	0.550259	-2.6698	0.00758958	0.0832522	si:dkey-9i23.14
ENSDARG00000019525	31.039	17.6661	44.4119	-1.11339	0.416244	-2.66865	0.00761565	0.0834858	tbcelb
ENSDARG00000110528	4.03934	7.72853	0.350154	1.43038	0.549984	2.66773	0.00763658	0.0836629	sypa
ENSDARG00000052826	13.5102	22.2099	4.81038	1.42711	0.530556	2.66599	0.00767611	0.0840433	runx3
ENSDARG00000041098	8.93187	16.1573	1.70643	1.47794	0.558246	2.66536	0.00769048	0.084148	barx2
ENSDARG00000038159	254.38	207.448	301.313	-0.521849	0.195915	-2.66348	0.00773378	0.0845685	tcf7l1a
ENSDARG00000054931	3.89162	7.4506	0.332644	1.44603	0.550883	2.66327	0.00773857	0.0845685	ppp2r5b
ENSDARG00000067751	67.6252	98.9278	36.3225	1.16972	0.439016	2.66131	0.00778377	0.0849937	si:rp71-68n21.9
ENSDARG00000104795	6.36368	11.6975	1.02985	1.50735	0.557958	2.66116	0.0077872	0.0849937	cxcl8a
ENSDARG00000101146	130.585	69.2299	191.94	-1.18142	0.444098	-2.66054	0.00780156	0.0850973	LOC101886098
ENSDARG00000013500	49.2425	69.4353	29.0497	1.06624	0.400101	2.66012	0.00781136	0.0851307	abca2
ENSDARG00000094706	7.56647	14.4676	0.665288	1.37137	0.54432	2.65999	0.00781435	0.0851307	cxcl11.6
ENSDARG00000059411	256.154	200.042	312.266	-0.613777	0.230887	-2.65811	0.00785805	0.0855534	impa2
ENSDARG00000103485	14.2872	3.65144	24.923	-1.46003	0.555679	-2.65762	0.00786939	0.0856236	card14
ENSDARG00000059259	36887.4	30826.6	42948.1	-0.466278	0.175481	-2.65713	0.00788081	0.0856947	pabpc4
ENSDARG00000002403	17.8029	29.7089	5.89698	1.4343	0.539795	2.65614	0.00790405	0.0858672	nusap1
ENSDARG00000003269	704.284	598.6	809.968	-0.427375	0.160905	-2.65604	0.00790649	0.0858672	clcn3
ENSDARG00000086616	17.015	27.0837	6.94632	1.36735	0.511542	2.65551	0.00791885	0.0858948	cabz01093075.1
ENSDARG00000102867	204.579	141.952	267.206	-0.834799	0.31431	-2.65557	0.00791754	0.0858948	srfb
ENSDARG00000029057	3.2481	0	6.4962	-1.13374	0.510017	-2.65528	0.00792417	0.0858992	tm6sf2
ENSDARG00000023950	15.4305	24.2936	6.56735	1.34336	0.50224	2.6533	0.00797085	0.0863342	znhit3
ENSDARG00000032353	146.268	182.677	109.859	0.692751	0.261026	2.65316	0.00797417	0.0863342	tiprl
ENSDARG00000037859	11.7715	22.8427	0.700307	1.12646	0.517919	2.65282	0.00798235	0.0863693	il11a
ENSDARG00000075421	5.95091	10.5424	1.35939	1.5239	0.554846	2.65034	0.00804097	0.0868961	pttg1
ENSDARG00000092467	3367.52	2600.2	4134.83	-0.636754	0.240241	-2.65048	0.00803781	0.0868961	NA
ENSDARG00000079553	21.3087	31.5898	11.0276	1.20484	0.452208	2.64948	0.00806162	0.0870655	cd83
ENSDARG00000059751	22.0447	34.3574	9.73202	1.32029	0.496391	2.64855	0.00808389	0.087148	abtb2a
ENSDARG00000062263	466.056	346.327	585.786	-0.71144	0.268598	-2.64853	0.00808421	0.087148	arhgap17b
ENSDARG00000100942	7.24609	13.1153	1.37689	1.4907	0.558248	2.64895	0.00807431	0.087148	zgc:194655
ENSDARG00000021352	48.8304	28.2605	69.4004	-1.08743	0.410115	-2.64768	0.00810467	0.0873148	gria1a
ENSDARG00000026017	33.1813	50.5173	15.8453	1.268	0.47769	2.64728	0.00811428	0.0873646	xpnpep2
ENSDARG00000040528	219.802	343.357	96.2463	1.32082	0.500128	2.64686	0.00812438	0.0874195	lgals3bpb
ENSDARG00000007369	281.552	227.694	335.411	-0.54065	0.204361	-2.64544	0.0081584	0.0877048	tcf7l1b
ENSDARG00000044544	59.2827	81.3077	37.2577	0.984021	0.371498	2.64513	0.00816593	0.0877048	zgc:110782
ENSDARG00000056720	423.746	502.19	345.303	0.523138	0.197757	2.64521	0.00816413	0.0877048	utp3
ENSDARG00000042658	1075.6	890.559	1260.64	-0.487159	0.184222	-2.64437	0.00818434	0.0877409	acad8
ENSDARG00000111840	2.99974	5.99948	0	1.18488	0.517285	2.64442	0.00818312	0.0877409	cxcl18a.1
ENSDARG00000117472	37.4274	20.4763	54.3786	-1.14924	0.433781	-2.64446	0.00818218	0.0877409	NA
ENSDARG00000037097	147.341	78.4037	216.279	-1.17421	0.44407	-2.64416	0.00818946	0.0877421	slc7a2
ENSDARG00000021439	4616.44	3661.48	5571.4	-0.581123	0.219816	-2.64368	0.00820109	0.0877682	ncoa4
ENSDARG00000039951	42.9828	26.3951	59.5704	-1.01304	0.382638	-2.64302	0.00821698	0.0877682	si:ch211-87j1.4
ENSDARG00000056112	730.225	867.098	593.351	0.52933	0.200258	2.64316	0.00821366	0.0877682	pikfyve
ENSDARG00000058257	76.5949	98.1033	55.0865	0.771245	0.291573	2.64345	0.00820651	0.0877682	slc39a1
ENSDARG00000094426	7.56915	14.0909	1.04736	1.43306	0.554498	2.64322	0.00821214	0.0877682	LOC100148329
ENSDARG00000075368	15.187	23.8623	6.51172	1.33774	0.501704	2.64278	0.00822275	0.0877763	mrm2
ENSDARG00000101469	7.55585	13.4197	1.69203	1.49264	0.556892	2.64188	0.00824473	0.0879572	NA
ENSDARG00000003706	18033.7	14482.8	21584.6	-0.554507	0.209919	-2.64154	0.00825313	0.0879806	ryr2b
ENSDARG00000006060	400.696	613.098	188.294	1.27459	0.483352	2.64117	0.00826201	0.0879806	aim1b
ENSDARG00000061520	343.561	425.195	261.927	0.662038	0.250633	2.64121	0.00826111	0.0879806	b4galnt1a
ENSDARG00000078707	119.018	155.906	82.1295	0.840364	0.318101	2.64058	0.00827648	0.0880276	sema7a
ENSDARG00000088072	441.13	321.445	560.814	-0.747898	0.283199	-2.64075	0.00827225	0.0880276	usp43b
ENSDARG00000083462	9.47811	3.13266	15.8236	-1.44091	0.541194	-2.64016	0.00828669	0.0880826	NA
ENSDARG00000078193	9.80722	15.8627	3.75172	1.3953	0.519591	2.63907	0.0083133	0.0883118	si:ch211-67e16.3
ENSDARG00000056801	1027.3	794.354	1260.25	-0.633425	0.240043	-2.63874	0.00832138	0.088344	sufu
ENSDARG00000038609	28.0882	47.57	8.60643	1.43418	0.54823	2.63843	0.00832902	0.0883715	mpz
ENSDARG00000089227	87.2058	114.445	59.9669	0.847811	0.321248	2.6373	0.00835694	0.0886139	si:ch211-91p5.3
ENSDARG00000017320	71.7358	102.256	41.2158	1.09357	0.414264	2.63687	0.00836755	0.088619	f11r.1
ENSDARG00000042683	25.1089	39.9926	10.2253	1.35836	0.513673	2.63705	0.00836311	0.088619	si:dkey-15j16.3
ENSDARG00000052063	8.7179	14.6789	2.75689	1.45507	0.542167	2.63554	0.00840036	0.0889112	col4a5
ENSDARG00000063031	776.207	457.877	1094.54	-1.0628	0.403341	-2.63534	0.0084053	0.0889112	rad54l2
ENSDARG00000033662	12.6095	22.1389	3.08022	1.45468	0.556648	2.6336	0.00844847	0.0893139	scd
ENSDARG00000105263	23.1676	37.4178	8.91734	1.38113	0.523384	2.63326	0.00845707	0.0893508	ccl36.1
ENSDARG00000102717	43.8478	57.4943	30.2013	0.846408	0.321116	2.63171	0.0084957	0.0897047	tmem42a
ENSDARG00000006757	85.0607	5.1709	164.951	-0.913249	0.491532	-2.63115	0.00850976	0.0897523	klhl41b
ENSDARG00000012325	39.042	53.6026	24.4814	0.984757	0.373537	2.63112	0.00851046	0.0897523	zgc:110269
ENSDARG00000039374	684.34	513.482	855.197	-0.691654	0.262916	-2.63055	0.00852468	0.089794	apool
ENSDARG00000045808	107.718	147.194	68.2426	0.969794	0.368434	2.6306	0.00852337	0.089794	rlbp1b
ENSDARG00000009534	2089.02	1725.4	2452.64	-0.492556	0.187336	-2.62924	0.00855764	0.0900869	wls
ENSDARG00000032929	9.87236	2.50305	17.2417	-1.45104	0.556385	-2.6279	0.00859131	0.0903327	cryba1l1
ENSDARG00000060072	45.838	73.4631	18.2128	1.36418	0.519894	2.62793	0.00859057	0.0903327	abi3a
ENSDARG00000071197	245.476	198.298	292.655	-0.543578	0.206905	-2.62704	0.00861322	0.0905086	usp40
ENSDARG00000063921	124523	103678	145367	-0.47447	0.180648	-2.62649	0.00862717	0.0906008	ND5
ENSDARG00000076093	143.916	82.6464	205.186	-1.09359	0.416417	-2.62596	0.00864042	0.0906855	ftr76
ENSDARG00000103341	14.5625	22.6483	6.4767	1.3126	0.495096	2.62505	0.00866367	0.0908751	NA
ENSDARG00000076920	168.867	130.052	207.682	-0.6423	0.244773	-2.6237	0.00869811	0.0911817	si:ch211-269m15.3
ENSDARG00000040198	126.601	19.2281	233.974	-1.28172	0.547053	-2.62254	0.00872761	0.0914008	fstl5
ENSDARG00000041724	32.7051	48.4074	17.0027	1.19256	0.453321	2.62227	0.00873469	0.0914008	glipr2
ENSDARG00000078430	538.77	375.103	702.437	-0.825588	0.314799	-2.62238	0.00873185	0.0914008	tiam1a
ENSDARG00000068456	171.271	117.831	224.71	-0.847056	0.323018	-2.6218	0.00874665	0.0914713	tmem91
ENSDARG00000005191	851.83	1083.57	620.089	0.748848	0.285673	2.62122	0.00876146	0.0915421	ahcy
ENSDARG00000077442	460.477	540.402	380.552	0.491108	0.187356	2.62113	0.00876389	0.0915421	tubgcp5
ENSDARG00000062662	630.192	516.614	743.771	-0.508869	0.194191	-2.62038	0.00878321	0.0916345	lmod3
ENSDARG00000088342	28.2926	15.1383	41.4469	-1.16588	0.443622	-2.62056	0.00877853	0.0916345	tmem145
ENSDARG00000030786	94.5379	69.2474	119.828	-0.736518	0.28099	-2.62011	0.00879006	0.0916513	mpi
ENSDARG00000078475	216.249	160.635	271.863	-0.709521	0.270889	-2.61875	0.00882521	0.091963	klhl23
ENSDARG00000071823	7.69416	1.99635	13.392	-1.46611	0.554471	-2.61788	0.00884775	0.0921429	adarb2
ENSDARG00000042336	5.70787	10.0357	1.38	1.505	0.554101	2.61688	0.00887381	0.0923594	impdh1a
ENSDARG00000102436	72.2327	38.9381	105.527	-1.15957	0.443227	-2.61553	0.00890898	0.0926703	si:ch211-194b1.1
ENSDARG00000031952	600348	706846	493850	0.50158	0.19179	2.61526	0.00891608	0.0926891	mb
ENSDARG00000007034	1131.96	975.194	1288.72	-0.394717	0.150946	-2.61494	0.00892427	0.0927191	hnrpkl
ENSDARG00000018461	171.85	109.561	234.138	-0.959385	0.366842	-2.61452	0.00893537	0.0927243	zgc:56095
ENSDARG00000068231	2565	1818.46	3311.54	-0.795186	0.304128	-2.61466	0.00893167	0.0927243	cracr2aa
ENSDARG00000019355	305.644	241.392	369.897	-0.587903	0.224897	-2.61385	0.00895272	0.0927394	coa7
ENSDARG00000042221	22.13	36.5134	7.74655	1.40178	0.536312	2.61419	0.00894389	0.0927394	mthfd1l
ENSDARG00000045530	117.527	157.133	77.9213	0.905448	0.346204	2.61394	0.00895042	0.0927394	si:ch211-244b2.4
ENSDARG00000091996	7.81607	13.9401	1.69203	1.4684	0.557845	2.61217	0.00899705	0.0931434	si:ch211-117m20.5
ENSDARG00000102608	36.6825	53.4776	19.8873	1.15264	0.440226	2.61139	0.00901759	0.0933008	zgc:109986
ENSDARG00000006235	233.745	329.252	138.237	1.05715	0.404894	2.61064	0.00903738	0.0934503	brms1la
ENSDARG00000006240	1681.68	1430.44	1932.91	-0.42465	0.162736	-2.60942	0.00906945	0.0936388	slc27a1a
ENSDARG00000013842	22.6114	11.1125	34.1103	-1.23464	0.471742	-2.60622	0.00915489	0.0936388	tbc1d19
ENSDARG00000016311	678.223	549.011	807.434	-0.536065	0.205542	-2.60797	0.00910802	0.0936388	dock9b
ENSDARG00000034043	1231.9	839.982	1623.82	-0.859056	0.329541	-2.60679	0.00913946	0.0936388	irx5a
ENSDARG00000035880	115.111	143.17	87.0529	0.678745	0.260353	2.60598	0.00916113	0.0936388	atp6v1c1b
ENSDARG00000039096	7.13413	12.8801	1.38819	1.46405	0.558247	2.60825	0.00910067	0.0936388	si:dkey-24p1.1
ENSDARG00000040338	182.821	229.941	135.702	0.712969	0.273331	2.60789	0.00911022	0.0936388	hvcn1
ENSDARG00000042428	67.1647	38.9506	95.3788	-1.08151	0.414469	-2.60773	0.00911449	0.0936388	gstt1a
ENSDARG00000057767	496.486	343.151	649.82	-0.837045	0.321119	-2.60647	0.00914803	0.0936388	nudt4a
ENSDARG00000060745	123.637	65.962	181.312	-1.16632	0.447527	-2.60645	0.00914851	0.0936388	pgm5
ENSDARG00000062129	159.329	203.505	115.153	0.75858	0.290746	2.6085	0.00909398	0.0936388	mxra8b
ENSDARG00000062711	6.34049	11.9869	0.694097	1.4107	0.550361	2.60867	0.00908947	0.0936388	gal3st1a
ENSDARG00000071009	14.346	22.8393	5.85264	1.3478	0.51302	2.60683	0.0091385	0.0936388	kif20ba
ENSDARG00000075694	140.239	86.419	194.059	-1.00437	0.385258	-2.60593	0.00916264	0.0936388	adora1b
ENSDARG00000078842	6704.22	4936.94	8471.5	-0.727054	0.278678	-2.60895	0.009082	0.0936388	tns1a
ENSDARG00000090380	7.14099	13.284	0.997932	1.42228	0.554277	2.60623	0.0091546	0.0936388	gzmk
ENSDARG00000097636	8.06447	14.0837	2.04529	1.4636	0.554532	2.60688	0.0091372	0.0936388	NA
ENSDARG00000100439	11.7733	20.4375	3.10903	1.44419	0.55489	2.60861	0.00909118	0.0936388	zgc:153383
ENSDARG00000101289	67.6648	92.552	42.7777	0.967906	0.370791	2.60807	0.0091054	0.0936388	slc29a1a
ENSDARG00000103020	139.367	110.391	168.342	-0.583195	0.2236	-2.60778	0.00911325	0.0936388	si:dkey-237i9.8
ENSDARG00000076292	223.884	164.629	283.138	-0.730792	0.280466	-2.60534	0.00917822	0.0937432	tns2a
ENSDARG00000018060	532.324	433.785	630.863	-0.522592	0.200702	-2.60375	0.00922095	0.0940151	pik3r2
ENSDARG00000100280	142.556	191.493	93.6187	0.917929	0.352348	2.60407	0.00921228	0.0940151	znfx1
ENSDARG00000102992	23.953	38.0535	9.85256	1.34158	0.513791	2.60387	0.00921784	0.0940151	btr20
ENSDARG00000096887	30.4527	46.817	14.0883	1.27523	0.488782	2.6034	0.00923032	0.0940558	NA
ENSDARG00000016439	26.6573	10.6708	42.6439	-1.35103	0.518207	-2.60218	0.00926342	0.0943124	slc7a1
ENSDARG00000098724	61.4891	100.959	22.0193	1.38721	0.536509	2.60207	0.00926629	0.0943124	NA
ENSDARG00000069595	69.7948	96.234	43.3555	0.992414	0.38116	2.60148	0.00928224	0.0944198	si:ch211-214c7.4
ENSDARG00000091834	27.1956	46.7601	7.6311	1.41869	0.554148	2.60091	0.00929772	0.0945223	si:ch211-198m17.1
ENSDARG00000032218	123.199	154.656	91.7427	0.704164	0.270677	2.60065	0.0093046	0.0945338	acss3
ENSDARG00000063014	42.1313	23.1502	61.1125	-1.13778	0.436932	-2.60047	0.00930965	0.0945338	dbpa
ENSDARG00000063578	5.14594	9.59467	0.697202	1.49335	0.556597	2.59858	0.009361	0.095	dgki
ENSDARG00000099247	4.55771	8.76837	0.347049	1.30423	0.540164	2.59782	0.00938189	0.0951569	si:dkey-68o6.5
ENSDARG00000106312	10.9123	20.774	1.05046	1.22917	0.535038	2.5976	0.00938768	0.0951604	NA
ENSDARG00000100388	7.59091	14.1695	1.01234	1.39116	0.552207	2.5974	0.00939324	0.0951616	NA
ENSDARG00000075571	188.234	132.447	244.02	-0.807857	0.310999	-2.59716	0.00939995	0.095162	bicd2
ENSDARG00000093492	22.1831	12.3596	32.0066	-1.12535	0.431706	-2.597	0.00940415	0.095162	si:dkey-246i21.1
ENSDARG00000010948	10.5608	16.994	4.12758	1.36902	0.52029	2.59481	0.00946439	0.0956609	kif11
ENSDARG00000057738	12.9348	20.3671	5.50249	1.32723	0.506217	2.59488	0.00946226	0.0956609	hells
ENSDARG00000013613	67.0828	20.483	113.683	-1.4083	0.550537	-2.59415	0.0094826	0.0957896	anxa13l
ENSDARG00000102364	3.12555	0	6.2511	-1.09678	0.506229	-2.5936	0.00949769	0.0958867	si:dkey-202l22.6
ENSDARG00000091247	166.507	126.385	206.63	-0.667362	0.257358	-2.5926	0.00952525	0.0961095	fars2
ENSDARG00000101481	21.6883	31.3335	12.043	1.12407	0.431624	2.59167	0.00955123	0.096316	rbp5
ENSDARG00000095627	275.228	424.47	125.987	1.27907	0.494652	2.59071	0.00957774	0.0965278	c1qc
ENSDARG00000013221	306.935	399.945	213.925	0.822252	0.317364	2.59047	0.00958455	0.0965407	pde4ca
ENSDARG00000015971	166.261	133.829	198.692	-0.550712	0.212602	-2.59009	0.00959499	0.0965903	rapgef1b
ENSDARG00000081938	22.5711	13.1932	31.9489	-1.06983	0.411597	-2.58956	0.00960973	0.0966831	NA
ENSDARG00000098837	3.7138	7.09496	0.332644	1.39005	0.548689	2.58919	0.00962028	0.0967064	tgm5l
ENSDARG00000099026	78.338	108.131	48.5448	0.999038	0.385482	2.58909	0.00962311	0.0967064	si:dkey-185m8.2
ENSDARG00000006456	1032.17	1322.33	741.999	0.76961	0.297423	2.58749	0.00966768	0.0970429	pdgfrl
ENSDARG00000061131	283.767	215.151	352.382	-0.67015	0.25896	-2.58754	0.00966648	0.0970429	kif21a
ENSDARG00000098037	16.6716	31.2547	2.0885	1.2505	0.541543	2.58616	0.00970524	0.097364	NA
ENSDARG00000010619	7.35484	13.3122	1.39751	1.43994	0.558	2.58515	0.00973377	0.0975825	themis
ENSDARG00000074777	6.7073	1.57238	11.8422	-1.46223	0.556757	-2.58499	0.00973817	0.0975825	ank1b
ENSDARG00000099448	338.245	498.908	177.582	1.17559	0.455076	2.58472	0.00974586	0.0976037	sh3d21
ENSDARG00000086569	21.5133	36.8288	6.19771	1.41334	0.553149	2.5839	0.00976905	0.0977799	zgc:172051
ENSDARG00000071012	4.93323	9.17236	0.694097	1.49561	0.557051	2.58325	0.00978734	0.097907	ifit14
ENSDARG00000014634	794.189	640.59	947.789	-0.544274	0.210767	-2.5823	0.00981442	0.0981218	mbtps1
ENSDARG00000111362	73.5067	44.5205	102.493	-1.02482	0.39663	-2.58185	0.00982713	0.0981927	NA
ENSDARG00000042138	19.0895	30.6456	7.53337	1.35534	0.522901	2.58104	0.0098504	0.0983376	selp
ENSDARG00000058062	298.544	354.678	242.41	0.5305	0.205558	2.58056	0.00986411	0.0983376	magt1
ENSDARG00000090428	3.97662	0.314809	7.63843	-1.32337	0.541942	-2.58086	0.00985541	0.0983376	ctrb1
ENSDARG00000094385	140.565	185.211	95.9186	0.854224	0.330912	2.58065	0.00986156	0.0983376	si:dkey-85k15.6
ENSDARG00000026801	26708.1	22277.8	31138.4	-0.469854	0.18213	-2.57976	0.00988677	0.0984987	stau2
ENSDARG00000054458	8876.66	6950.03	10803.3	-0.606798	0.235248	-2.5794	0.00989716	0.0984987	slmapa
ENSDARG00000079826	15.6824	23.7831	7.58168	1.24218	0.47786	2.57949	0.00989469	0.0984987	gpr174
ENSDARG00000061328	1068.2	773.519	1362.88	-0.756866	0.293538	-2.57843	0.00992503	0.0987199	cdon
ENSDARG00000004256	5.30445	1.34028	9.26862	-1.47606	0.554497	-2.57757	0.00994983	0.0989104	wnt11
ENSDARG00000055216	150.384	204.616	96.1518	0.953529	0.370092	2.57534	0.0100142	0.0994933	tuba1c
ENSDARG00000101785	114.656	164.219	65.0932	1.09855	0.426446	2.57482	0.0100291	0.0995856	LOC100151049
ENSDARG00000015576	57.2329	75.4325	39.0333	0.859021	0.333324	2.57402	0.0100525	0.099637	itprip
ENSDARG00000036863	386.248	460.766	311.73	0.542132	0.210588	2.57422	0.0100466	0.099637	si:ch211-94l19.4
ENSDARG00000038011	13.0966	21.3572	4.83608	1.37868	0.531547	2.57386	0.0100571	0.099637	cyth4a
ENSDARG00000074754	103.917	157.241	50.5927	1.23415	0.479645	2.57422	0.0100465	0.099637	si:dkey-188i13.9
ENSDARG00000005993	14.3249	22.4131	6.2367	1.30765	0.504124	2.57277	0.0100889	0.0998959	prc1b
ENSDARG00000041041	69.9405	91.7626	48.1184	0.843878	0.327801	2.57217	0.0101063	0.100011	cxcr3.2
ENSDARG00000036588	8426.08	9775.75	7076.41	0.454266	0.176732	2.57036	0.0101593	0.100479	mhc1zba
ENSDARG00000008184	987.224	799.055	1175.39	-0.536347	0.208739	-2.56942	0.0101869	0.100524	mia3
ENSDARG00000055276	128.975	165.344	92.6066	0.77057	0.299786	2.56957	0.0101826	0.100524	rel
ENSDARG00000077504	1117.21	597.143	1637.28	-1.1565	0.450377	-2.56951	0.0101842	0.100524	si:ch211-103n10.5
ENSDARG00000094518	38.3134	22.3776	54.2492	-1.06286	0.412784	-2.56962	0.010181	0.100524	si:ch211-125e6.8
ENSDARG00000044532	74.983	115.144	34.8222	1.26337	0.492203	2.56895	0.0102008	0.100605	nr4a2b
ENSDARG00000090503	131.454	86.9405	175.968	-0.901105	0.350671	-2.56846	0.0102153	0.100691	oma1
ENSDARG00000027088	43.9443	72.3104	15.5782	1.37627	0.539258	2.56812	0.0102251	0.100731	ptgdsb.1
ENSDARG00000042259	16.1963	7.96063	24.432	-1.23329	0.477892	-2.5667	0.0102672	0.101089	tgfbr1b
ENSDARG00000060875	867.431	491.947	1242.92	-1.09723	0.427955	-2.56468	0.0103272	0.101622	pde1a
ENSDARG00000060380	805.571	662.576	948.566	-0.500547	0.195203	-2.56417	0.0103423	0.101714	coq6
ENSDARG00000113719	64.9407	41.0168	88.8646	-0.963652	0.375452	-2.56367	0.0103571	0.101802	NA
ENSDARG00000075252	768.226	660.332	876.12	-0.39986	0.155994	-2.56327	0.0103692	0.101807	phrf1
ENSDARG00000094693	39.6055	67.6539	11.557	1.39575	0.553716	2.56337	0.0103661	0.101807	si:dkey-220k22.3
ENSDARG00000037679	239.078	146.097	332.059	-1.0115	0.394706	-2.56257	0.01039	0.101953	zgc:103678
ENSDARG00000079347	112.946	54.9229	170.969	-1.23208	0.481303	-2.56192	0.0104095	0.102088	zgc:194659
ENSDARG00000039093	16655.5	14021.4	19289.6	-0.448526	0.175128	-2.56114	0.0104331	0.102262	got1
ENSDARG00000004861	96.2482	72.0928	120.404	-0.692049	0.270202	-2.56023	0.0104602	0.102471	esrrga
ENSDARG00000056464	87.3639	59.9667	114.761	-0.840678	0.328276	-2.55905	0.0104958	0.102704	fitm1
ENSDARG00000070698	134.021	98.8576	169.184	-0.720596	0.281487	-2.55924	0.0104901	0.102704	kbtbd8
ENSDARG00000004953	7.68118	12.6055	2.75689	1.39399	0.532629	2.55868	0.0105071	0.102726	mxb
ENSDARG00000026090	115.499	152.096	78.9028	0.852739	0.333135	2.55859	0.0105098	0.102726	adprm
ENSDARG00000116994	24.7347	36.898	12.5713	1.19807	0.466333	2.55801	0.0105274	0.10284	NA
ENSDARG00000075859	7.81575	12.9065	2.72498	1.39835	0.535151	2.55713	0.0105539	0.102984	mcf2la
ENSDARG00000089142	72.4947	98.7867	46.2027	0.955875	0.373436	2.55717	0.0105529	0.102984	zgc:113119
ENSDARG00000093413	129.182	160.644	97.7208	0.674104	0.263698	2.5556	0.0106006	0.103382	edil3a
ENSDARG00000053101	773.144	565.402	980.886	-0.737607	0.288673	-2.55509	0.010616	0.103475	prpf38b
ENSDARG00000020788	22.7316	33.3851	12.078	1.15797	0.451406	2.55469	0.0106283	0.103537	sla2
ENSDARG00000098739	10.8726	4.88255	16.8627	-1.28876	0.49917	-2.55346	0.0106659	0.103846	h2af1al
ENSDARG00000088805	39.0777	57.5884	20.567	1.16469	0.455453	2.55287	0.010684	0.103964	nes
ENSDARG00000063924	393823	320601	467045	-0.523782	0.20519	-2.55267	0.0106902	0.103966	CYTB
ENSDARG00000105288	446.282	347.051	545.513	-0.620284	0.243006	-2.55245	0.0106968	0.103973	kiaa0355
ENSDARG00000063229	573.928	482.508	665.348	-0.450964	0.176689	-2.55224	0.0107032	0.103978	xpo1b
ENSDARG00000031359	20.9171	29.8437	11.9905	1.08759	0.423937	2.55198	0.0107111	0.103997	cmpk2
ENSDARG00000044628	96.4648	125.634	67.2952	0.817288	0.320278	2.55057	0.0107547	0.104362	dtd1
ENSDARG00000023724	1049.74	826.857	1272.63	-0.594509	0.233115	-2.55027	0.010764	0.104394	cdc42se1
ENSDARG00000074321	274.13	201.796	346.464	-0.727761	0.285401	-2.54986	0.0107766	0.104458	tead3a
ENSDARG00000087198	3.82517	0.369394	7.28095	-1.2949	0.542357	-2.54962	0.0107841	0.104473	cthrc1a
ENSDARG00000005924	3608.41	2756.79	4460.04	-0.655147	0.257015	-2.54906	0.0108015	0.104514	serpina10a
ENSDARG00000042510	197.764	159.997	235.531	-0.535455	0.210048	-2.5489	0.0108063	0.104514	acot20
ENSDARG00000097702	8.68106	16.0027	1.35939	1.36074	0.553378	2.54915	0.0107986	0.104514	NA
ENSDARG00000013730	6.43129	11.8183	1.04425	1.41053	0.556258	2.54682	0.0108711	0.105005	slc4a4a
ENSDARG00000033042	48.5557	74.3694	22.7419	1.25465	0.492352	2.54697	0.0108662	0.105005	ptprja
ENSDARG00000102883	3173.72	2655.61	3691.83	-0.462472	0.181597	-2.54669	0.010875	0.105005	sptbn1
ENSDARG00000101334	858.159	1085	631.322	0.726694	0.285437	2.54578	0.0109034	0.105221	ctsc
ENSDARG00000001769	352.532	290.774	414.29	-0.494569	0.194309	-2.54516	0.0109229	0.105351	ptpra
ENSDARG00000029556	1058.7	847.373	1270.02	-0.55958	0.219877	-2.54492	0.0109303	0.105364	kansl3
ENSDARG00000103546	153.184	119.015	187.353	-0.622124	0.244551	-2.54354	0.0109737	0.105724	purbb
ENSDARG00000003142	532.889	386.834	678.945	-0.750921	0.295329	-2.54257	0.011004	0.105784	dachc
ENSDARG00000045517	30.9268	45.0251	16.8286	1.13474	0.445031	2.54263	0.0110022	0.105784	itih5
ENSDARG00000051824	9.01324	17.6763	0.350154	0.909175	0.487869	2.54258	0.0110039	0.105784	tmeff2a
ENSDARG00000100206	159.539	200.368	118.711	0.703548	0.276602	2.54302	0.01099	0.105784	klhdc4
ENSDARG00000001220	1650.77	1389.79	1911.76	-0.448252	0.176374	-2.54148	0.0110385	0.105944	mycbp2
ENSDARG00000011088	377.713	304.892	450.534	-0.542937	0.213625	-2.54147	0.0110388	0.105944	si:ch211-288d18.1
ENSDARG00000101280	5.85495	10.3649	1.34498	1.45502	0.556891	2.5417	0.0110314	0.105944	NA
ENSDARG00000063358	981.746	849.41	1114.08	-0.384103	0.151175	-2.54076	0.0110612	0.1061	micu1
ENSDARG00000003449	70.767	37.2803	104.254	-1.16514	0.459046	-2.53781	0.0111547	0.106463	pde10a
ENSDARG00000004473	6.53316	11.0066	2.05969	1.42162	0.544676	2.53851	0.0111325	0.106463	tbx21
ENSDARG00000033171	49.7765	64.8782	34.6748	0.820897	0.323035	2.53813	0.0111447	0.106463	trappc6bl
ENSDARG00000036164	314.537	387.888	241.186	0.64628	0.254646	2.53774	0.0111571	0.106463	cars
ENSDARG00000037593	886.15	673.332	1098.97	-0.665876	0.262336	-2.53822	0.0111419	0.106463	prickle2b
ENSDARG00000044615	2792.23	2289	3295.45	-0.508504	0.200314	-2.53853	0.0111319	0.106463	LOC405768
ENSDARG00000070844	2155.65	1634.84	2676.47	-0.668882	0.26358	-2.53765	0.0111599	0.106463	gamt
ENSDARG00000076239	46.2686	61.6656	30.8717	0.890937	0.350424	2.53842	0.0111353	0.106463	si:ch211-74f19.2
ENSDARG00000098290	6.48688	1.9699	11.0039	-1.42223	0.548469	-2.53866	0.0111279	0.106463	NA
ENSDARG00000101256	350.702	267.341	434.063	-0.659628	0.259762	-2.53921	0.0111102	0.106463	NA
ENSDARG00000003169	316.738	379.142	254.335	0.552134	0.217657	2.53654	0.0111954	0.106599	magi1b
ENSDARG00000038133	90.7986	115.11	66.487	0.731747	0.288352	2.53656	0.0111948	0.106599	zgc:113411
ENSDARG00000095019	247.372	178.684	316.059	-0.759555	0.299414	-2.53656	0.0111949	0.106599	lmo2
ENSDARG00000112451	6.52498	1.68155	11.3684	-1.42883	0.556087	-2.53644	0.0111985	0.106599	NA
ENSDARG00000086724	165.012	211.383	118.642	0.767342	0.302562	2.53541	0.0112315	0.106855	im:7151449
ENSDARG00000060500	163.647	129.764	197.531	-0.579732	0.228679	-2.53483	0.0112504	0.106953	l2hgdh
ENSDARG00000062828	5.0279	9.35549	0.700307	1.44189	0.555628	2.53452	0.0112601	0.106953	si:ch73-171o20.1
ENSDARG00000111659	13.3791	20.538	6.22031	1.25995	0.492452	2.53453	0.0112597	0.106953	si:dkeyp-53d3.6
ENSDARG00000093763	6.86318	12.714	1.01234	1.3753	0.553344	2.53353	0.011292	0.107198	NA
ENSDARG00000087290	13.5266	2.83328	24.2199	-1.36868	0.557612	-2.53269	0.011319	0.107367	si:ch211-202h22.10
ENSDARG00000100334	11.9606	20.4794	3.44168	1.40069	0.553636	2.5326	0.0113221	0.107367	lat
ENSDARG00000102035	67.2009	49.9174	84.4844	-0.705645	0.278544	-2.5319	0.0113447	0.107523	slc52a2
ENSDARG00000005394	54.8555	26.6783	83.0327	-1.2263	0.484652	-2.53101	0.0113736	0.107738	dnmt3aa
ENSDARG00000079664	23.3824	34.0185	12.7464	1.13033	0.444875	2.53068	0.0113843	0.107781	zgc:172341
ENSDARG00000099221	3.57071	7.14141	0	1.01188	0.496389	2.53026	0.0113979	0.107852	ppp2r2bb
ENSDARG00000060751	185.93	229.683	142.178	0.651601	0.257521	2.52985	0.0114111	0.107918	taok3a
ENSDARG00000005894	430.221	313.566	546.875	-0.743019	0.293716	-2.5296	0.0114193	0.107937	slc7a9
ENSDARG00000074156	418.835	332.122	505.547	-0.579252	0.22909	-2.52837	0.0114595	0.108259	sgca
ENSDARG00000092240	268.21	167.069	369.351	-0.9826	0.388638	-2.52812	0.0114676	0.108277	si:ch211-243a20.3
ENSDARG00000008573	271.089	215.328	326.849	-0.576696	0.228167	-2.52734	0.0114929	0.108442	fam20b
ENSDARG00000041078	637.959	801.854	474.064	0.707159	0.279827	2.52701	0.0115037	0.108442	chka
ENSDARG00000058229	31.4565	19.1696	43.7435	-1.00953	0.398576	-2.52715	0.0114992	0.108442	acot11a
ENSDARG00000077545	20.7791	33.9403	7.61781	1.35359	0.536317	2.52632	0.0115264	0.108561	si:dkey-16p21.7
ENSDARG00000100964	6.42304	12.8461	0	0.761465	0.456133	2.52625	0.0115287	0.108561	NA
ENSDARG00000075165	81.5356	53.8033	109.268	-0.904237	0.357855	-2.52544	0.0115553	0.108753	NA
ENSDARG00000044182	3617.47	3176.91	4058.04	-0.34772	0.137716	-2.5249	0.0115733	0.108863	stau1
ENSDARG00000022767	7.52831	1.51612	13.5405	-1.4027	0.55804	-2.52411	0.0115992	0.10899	apobb.1
ENSDARG00000058003	28.9066	15.3898	42.4233	-1.15522	0.456628	-2.52418	0.0115967	0.10899	wfdc1
ENSDARG00000106669	229.922	290.849	168.995	0.727274	0.28822	2.52295	0.0116374	0.10929	LOC562542
ENSDARG00000060641	72.9671	31.6033	114.331	-1.29012	0.512918	-2.52209	0.0116661	0.109501	prkaa2
ENSDARG00000075013	220.933	163.413	278.453	-0.715916	0.283885	-2.52148	0.0116861	0.10963	usp45
ENSDARG00000044511	234.69	324.417	144.962	0.992936	0.393792	2.52118	0.0116962	0.109666	etv5b
ENSDARG00000056218	554.019	405.338	702.699	-0.735433	0.291721	-2.5209	0.0117055	0.109694	tnika
ENSDARG00000031228	8311.09	6393.05	10229.1	-0.640869	0.254331	-2.51982	0.0117414	0.109972	podxl
ENSDARG00000041599	2860.75	3540.12	2181.37	0.658007	0.261248	2.51869	0.0117792	0.110267	zgc:91860
ENSDARG00000003081	1192.46	590.504	1794.42	-1.20796	0.480422	-2.51795	0.0118039	0.110439	mybphb
ENSDARG00000037121	16.3047	26.1389	6.47049	1.3281	0.525056	2.51736	0.0118239	0.110508	mat2ab
ENSDARG00000044613	228.849	361.235	96.4617	1.29973	0.518345	2.51739	0.0118227	0.110508	c1qa
ENSDARG00000076789	25.6687	39.6569	11.6804	1.26454	0.501056	2.51667	0.011847	0.110665	cx32.2
ENSDARG00000038305	24.3157	13.5643	35.067	-1.10862	0.439244	-2.51589	0.0118732	0.11085	vgll3
ENSDARG00000045167	9.87553	16.0281	3.72291	1.35203	0.530095	2.51502	0.0119025	0.111065	dlgap5
ENSDARG00000060196	92.038	39.3093	144.767	-1.29428	0.516633	-2.51477	0.0119111	0.111085	lhpp
ENSDARG00000041361	13.3739	21.2928	5.45505	1.31771	0.519983	2.51367	0.0119481	0.111371	ttk
ENSDARG00000030999	9.14066	14.8797	3.40157	1.35652	0.531466	2.51289	0.0119745	0.111558	mybl1
ENSDARG00000011072	14.6392	24.1323	5.14613	1.36039	0.54036	2.51218	0.011999	0.111596	ddx11
ENSDARG00000014333	1233.31	1426.1	1040.52	0.443226	0.176453	2.51184	0.0120105	0.111596	ormdl1
ENSDARG00000036592	149.374	182.956	115.792	0.623692	0.248248	2.51192	0.0120077	0.111596	setd4
ENSDARG00000090833	648.36	1128.89	167.829	1.3514	0.558134	2.51165	0.0120169	0.111596	igfbp6b
ENSDARG00000100336	51.5601	70.8471	32.2731	0.974612	0.387392	2.51243	0.0119901	0.111596	LOC100007492
ENSDARG00000117155	117.07	74.1898	159.95	-0.957307	0.380926	-2.51188	0.0120089	0.111596	NA
ENSDARG00000043323	9.26193	15.0523	3.47161	1.35501	0.531852	2.51135	0.0120271	0.111632	lnx1
ENSDARG00000091481	586.404	468.99	703.818	-0.560314	0.223139	-2.51094	0.0120412	0.111703	foxc1a
ENSDARG00000073726	4.47038	8.26107	0.679693	1.46587	0.557338	2.51072	0.0120485	0.111712	zbtb32
ENSDARG00000010965	1238.13	1458.13	1018.14	0.501358	0.199737	2.51004	0.0120719	0.111869	psma8
ENSDARG00000004697	54.4842	72.4737	36.4947	0.883466	0.351661	2.50911	0.0121035	0.112104	rxrgb
ENSDARG00000090612	16.2084	25.2634	7.15329	1.27966	0.506692	2.50868	0.0121185	0.112183	LOC100006557
ENSDARG00000060668	124.262	176.446	72.0788	1.06306	0.423785	2.50794	0.0121436	0.112312	tm4sf18
ENSDARG00000063333	339.239	252.209	426.269	-0.705599	0.281327	-2.50789	0.0121453	0.112312	nup210
ENSDARG00000061040	46.1085	25.8501	66.3668	-1.10357	0.439897	-2.50659	0.0121902	0.112608	pum2
ENSDARG00000089383	17.184	26.4681	7.89992	1.25727	0.498473	2.50677	0.0121839	0.112608	il1fma
ENSDARG00000104326	3.94954	7.56645	0.332644	1.28108	0.540742	2.50639	0.012197	0.112612	si:dkey-183i3.9
ENSDARG00000062397	18.2392	8.42315	28.0552	-1.25379	0.49823	-2.50605	0.0122088	0.112661	ndst1a
ENSDARG00000024964	79.4758	61.1337	97.8179	-0.640358	0.255535	-2.50504	0.0122438	0.112867	patj
ENSDARG00000101195	1620.29	2055.69	1184.9	0.735442	0.293582	2.50503	0.012244	0.112867	cyp1c1
ENSDARG00000009958	150.794	110.683	190.905	-0.72698	0.290154	-2.50482	0.0122515	0.112876	cbl
ENSDARG00000017708	152.322	123.149	181.495	-0.539915	0.215645	-2.50347	0.0122983	0.113248	lrrc40
ENSDARG00000099449	276.486	222.494	330.478	-0.549583	0.219547	-2.50314	0.0123097	0.113293	NA
ENSDARG00000109262	5.09379	0.888173	9.29941	-1.42726	0.557683	-2.5013	0.0123737	0.113823	NA
ENSDARG00000006544	2.91953	5.83906	0	1.07006	0.504897	2.50055	0.0124001	0.113886	c1qtnf6b
ENSDARG00000039256	3564.28	2910.39	4218.18	-0.516243	0.206451	-2.50055	0.0124001	0.113886	spega
ENSDARG00000104068	2386.81	1743.59	3030.03	-0.737224	0.294817	-2.50061	0.0123978	0.113886	gstp1
ENSDARG00000098906	10.706	3.74624	17.6658	-1.36213	0.540267	-2.5002	0.0124124	0.113939	NA
ENSDARG00000074653	45.9067	11.9194	79.894	-1.3554	0.557998	-2.49913	0.01245	0.114173	si:ch211-233m11.1
ENSDARG00000075459	10.2095	17.0061	3.41287	1.37403	0.544739	2.4991	0.0124509	0.114173	NA
ENSDARG00000017929	1001.63	763.2	1240.07	-0.659108	0.263866	-2.49786	0.0124944	0.114392	ncoa2
ENSDARG00000100718	931.5	770.955	1092.05	-0.485985	0.194543	-2.49805	0.012488	0.114392	me2
ENSDARG00000109276	158.343	239.668	77.0177	1.21513	0.486995	2.4982	0.0124824	0.114392	LOC100332446
ENSDARG00000002732	27.0328	15.5783	38.4872	-1.07701	0.430481	-2.49642	0.0125453	0.114618	spon2b
ENSDARG00000008592	197.07	255.521	138.619	0.801356	0.320915	2.49663	0.0125379	0.114618	mtmr8
ENSDARG00000060004	315.804	402.051	229.558	0.745686	0.298623	2.49673	0.0125343	0.114618	fzd7a
ENSDARG00000098852	759.357	632.68	886.033	-0.47125	0.188764	-2.49645	0.0125443	0.114618	smdt1b
ENSDARG00000100244	139.7	98.3246	181.076	-0.799415	0.320156	-2.49617	0.0125541	0.114638	ebf3a
ENSDARG00000071549	227.062	171.808	282.316	-0.671618	0.269171	-2.4948	0.0126028	0.115023	ecm2
ENSDARG00000068103	28.9702	43.1354	14.805	1.17719	0.470822	2.49436	0.0126184	0.115046	cfap45
ENSDARG00000094861	4.79062	9.24861	0.332644	1.17884	0.528491	2.49444	0.0126156	0.115046	NA
ENSDARG00000019973	151.905	119.55	184.261	-0.594804	0.238481	-2.49376	0.0126396	0.115119	stk38a
ENSDARG00000089873	11.4937	18.9175	4.06996	1.35916	0.540341	2.49385	0.0126366	0.115119	socs1b
ENSDARG00000021833	4178.14	3436.3	4919.98	-0.500404	0.200699	-2.4933	0.0126561	0.115209	ahr2
ENSDARG00000078285	65.619	84.3532	46.8847	0.775805	0.310999	2.49246	0.012686	0.115421	pik3ap1
ENSDARG00000057331	4.80564	1.02547	8.58582	-1.4283	0.558228	-2.49212	0.0126985	0.115462	NA
ENSDARG00000073902	154.983	123.027	186.939	-0.577553	0.231735	-2.49197	0.0127037	0.115462	ptpn9b
ENSDARG00000045003	289.254	412.617	165.89	1.07346	0.430976	2.49127	0.0127289	0.115591	plvapb
ENSDARG00000059020	124.676	96.9768	152.375	-0.615928	0.247205	-2.49102	0.0127377	0.115591	thap1
ENSDARG00000095724	41.9722	27.0981	56.8463	-0.927924	0.371883	-2.4912	0.0127313	0.115591	si:ch211-196c10.15
ENSDARG00000004796	540.545	622.179	458.91	0.428697	0.172119	2.49063	0.0127516	0.115597	mgrn1b
ENSDARG00000104976	8.83567	15.2502	2.42115	1.38999	0.555716	2.49074	0.0127476	0.115597	si:ch1073-67j19.2
ENSDARG00000053087	257.645	304.062	211.227	0.506174	0.203316	2.48941	0.0127957	0.115915	mthfr
ENSDARG00000090945	6.63476	11.5569	1.71264	1.40859	0.55628	2.48929	0.0128	0.115915	si:ch211-170d8.8
ENSDARG00000069978	58.1552	83.9009	32.4095	1.10289	0.442805	2.48823	0.0128382	0.116202	cd28l
ENSDARG00000070986	20.5241	29.3266	11.7217	1.08236	0.432928	2.48765	0.012859	0.11633	sergef
ENSDARG00000017988	246.219	291.745	200.693	0.519425	0.208867	2.48664	0.0128956	0.116534	dse
ENSDARG00000021569	162.412	198.461	126.363	0.619231	0.249107	2.48523	0.0129467	0.116534	gdap2
ENSDARG00000023587	4.50288	8.32607	0.679693	1.43897	0.556615	2.48545	0.0129388	0.116534	kcnk5a
ENSDARG00000032234	216.847	126.695	306.998	-1.05485	0.424429	-2.48576	0.0129275	0.116534	wnt2bb
ENSDARG00000035890	71.028	92.5133	49.5428	0.817989	0.328845	2.48539	0.0129408	0.116534	fuca1.1
ENSDARG00000054805	79.1551	107.034	51.2766	0.926872	0.372578	2.48582	0.0129252	0.116534	btr09
ENSDARG00000069941	10.0656	17.3711	2.76	1.3807	0.556142	2.48502	0.0129543	0.116534	LOC101887157
ENSDARG00000074168	784.774	514.815	1054.73	-0.908316	0.365363	-2.4861	0.0129151	0.116534	fam208b
ENSDARG00000092774	1573.08	1221.87	1924.28	-0.620633	0.249597	-2.48652	0.0129	0.116534	tarsl2
ENSDARG00000102435	14.312	24.4819	4.14198	1.36965	0.555158	2.48501	0.0129549	0.116534	plekhf1
ENSDARG00000117384	21.8652	34.5266	9.20367	1.2942	0.519099	2.48604	0.0129174	0.116534	NA
ENSDARG00000094366	13.4109	23.0331	3.78873	1.37076	0.555829	2.48437	0.0129781	0.116683	si:dkey-260g12.1
ENSDARG00000103962	364.662	292.3	437.025	-0.556093	0.223891	-2.48367	0.0130037	0.116853	add1
ENSDARG00000019856	69.1934	97.2145	41.1724	1.03057	0.414698	2.48331	0.0130169	0.116912	atp1a1b
ENSDARG00000061416	342.477	526.204	158.75	1.24123	0.501146	2.48266	0.0130406	0.117064	c2cd4a
ENSDARG00000016573	154.965	200.901	109.03	0.801632	0.32284	2.48235	0.0130521	0.117107	mroh1
ENSDARG00000097596	5.38021	0.314809	10.4456	-1.07496	0.514164	-2.48158	0.0130803	0.1173	tac3b
ENSDARG00000056978	494.705	414.121	575.29	-0.461175	0.185868	-2.48116	0.0130956	0.117377	letm1
ENSDARG00000022466	144.808	173.688	115.928	0.558263	0.224982	2.48089	0.0131054	0.117405	clcn5b
ENSDARG00000114245	646.987	532.285	761.688	-0.499997	0.201558	-2.48063	0.0131151	0.117432	zgc:158619
ENSDARG00000098507	250.255	307.615	192.895	0.63462	0.255938	2.47933	0.0131631	0.117801	NA
ENSDARG00000020699	258.38	214.56	302.2	-0.480539	0.193829	-2.4791	0.0131713	0.117814	slc9a8
ENSDARG00000005049	239.992	299	180.983	0.676147	0.272794	2.47833	0.0131998	0.11783	rab20
ENSDARG00000008931	9.09756	14.7441	3.45099	1.33816	0.532178	2.47833	0.0132	0.11783	renbp
ENSDARG00000059651	10.2072	16.989	3.42529	1.36288	0.545362	2.47853	0.0131925	0.11783	cidec
ENSDARG00000103337	387.128	458.165	316.092	0.516298	0.208297	2.47849	0.013194	0.11783	rrp1
ENSDARG00000076014	55.9492	37.5232	74.3751	-0.877862	0.35402	-2.47769	0.0132236	0.117921	erc1b
ENSDARG00000112931	1627.68	1091.72	2163.63	-0.875345	0.353278	-2.47783	0.0132184	0.117921	ndufaf3
ENSDARG00000074909	43.1583	61.5272	24.7895	1.0703	0.431484	2.47644	0.0132699	0.118273	dcaf17
ENSDARG00000091712	11.73	18.696	4.76406	1.3094	0.523464	2.47585	0.0132919	0.118409	si:dkey-238d18.5
ENSDARG00000089066	322.967	232.813	413.12	-0.759483	0.306801	-2.47529	0.0133129	0.118536	nhsl2
ENSDARG00000093936	60.5414	116.218	4.86489	0.925458	0.497894	2.47457	0.0133396	0.118713	NA
ENSDARG00000009250	7121.97	5493.11	8750.83	-0.634223	0.256323	-2.47431	0.0133495	0.11874	etfb
ENSDARG00000101200	3.40775	6.46534	0.350154	1.30571	0.545841	2.47285	0.0134039	0.119164	zgc:112964
ENSDARG00000017321	1125.74	900.34	1351.14	-0.560858	0.226879	-2.47204	0.0134343	0.119374	kdr
ENSDARG00000078560	6.42242	10.8027	2.04218	1.38654	0.546825	2.47145	0.0134565	0.11951	slc9a5
ENSDARG00000078182	4.99875	9.30029	0.697202	1.38209	0.55335	2.47061	0.0134884	0.119733	zgc:194443
ENSDARG00000092158	383.554	313.535	453.573	-0.512321	0.207412	-2.46993	0.0135141	0.1199	cbx3b
ENSDARG00000054543	46.7454	68.8858	24.605	1.15154	0.465586	2.46963	0.0135253	0.119938	samsn1a
ENSDARG00000099313	95.3665	121.453	69.2798	0.746191	0.30203	2.46935	0.013536	0.119972	naga
ENSDARG00000077308	13.8193	23.4986	4.14	1.36121	0.55409	2.46911	0.013545	0.119991	gpr84
ENSDARG00000000690	157.8	194.048	121.552	0.63637	0.25772	2.46868	0.0135611	0.120073	sypl2b
ENSDARG00000052705	13.1558	23.2333	3.07824	1.34492	0.558165	2.46664	0.0136386	0.120692	pkp1b
ENSDARG00000054882	2.94432	5.88864	0	1.03762	0.500903	2.46648	0.0136448	0.120692	NA
ENSDARG00000023900	162.198	129.991	194.405	-0.553987	0.224605	-2.46614	0.0136577	0.120745	casd1
ENSDARG00000035883	451.546	302.793	600.3	-0.87526	0.355091	-2.46488	0.0137061	0.121051	nt5c1aa
ENSDARG00000103067	24.1786	15.0539	33.3032	-0.976694	0.39505	-2.46504	0.0136998	0.121051	adgrd2
ENSDARG00000014050	18.8901	28.1646	9.61566	1.17417	0.474065	2.46446	0.0137221	0.12107	ngfb
ENSDARG00000105781	9.93185	3.99271	15.871	-1.31234	0.527702	-2.46449	0.0137207	0.12107	si:cabz01021428.1
ENSDARG00000051756	2430.02	2020.1	2839.94	-0.476323	0.193303	-2.46411	0.0137353	0.121079	pdhx
ENSDARG00000079308	55.649	78.2522	33.0457	1.03092	0.417862	2.46407	0.0137369	0.121079	tor3a
ENSDARG00000040453	25.4162	35.0377	15.7947	0.981515	0.397028	2.46353	0.0137578	0.1211	wdfy2
ENSDARG00000075188	55.6035	37.9582	73.2487	-0.852411	0.345792	-2.46351	0.0137583	0.1211	adamts10
ENSDARG00000088567	299.032	371.285	226.779	0.667317	0.270854	2.46347	0.0137601	0.1211	vps72b
ENSDARG00000055809	16.756	5.18132	28.3306	-1.35386	0.552589	-2.46325	0.0137684	0.121112	vtg2
ENSDARG00000059362	434.868	562.828	306.908	0.793518	0.322376	2.46133	0.0138425	0.121641	cavin1b
ENSDARG00000102710	5.46826	0.573364	10.3632	-1.30291	0.544056	-2.46136	0.0138412	0.121641	NA
ENSDARG00000061240	14.9423	5.04464	24.84	-1.34338	0.548269	-2.46082	0.013862	0.121752	cbln4
ENSDARG00000033138	228.305	181.842	274.769	-0.569846	0.231672	-2.45953	0.0139121	0.12213	lyrm2
ENSDARG00000093456	2122.2	1746.13	2498.27	-0.4987	0.202894	-2.45791	0.0139748	0.12262	oip5-as1
ENSDARG00000059682	88.4847	52.7309	124.239	-1.02814	0.418207	-2.45753	0.0139895	0.122687	slc43a3a
ENSDARG00000102349	5.8517	9.99386	1.70954	1.39345	0.551758	2.45642	0.0140328	0.123005	cep55l
ENSDARG00000115778	23.491	46.635	0.347049	0.520515	0.405017	2.45623	0.0140404	0.12301	chrnb2a
ENSDARG00000078824	254.57	311.391	197.749	0.620363	0.252568	2.4559	0.0140533	0.123062	si:ch211-66e2.3
ENSDARG00000020053	50.6247	75.3981	25.8512	1.1694	0.476039	2.45547	0.0140701	0.123147	nkd1
[truncated: 20,914 more rows]

## Sheet: Table2 Ids overlap klotho 
ensembl
ENSDARG00000038805
ENSDARG00000096508
ENSDARG00000057113
ENSDARG00000017984
ENSDARG00000070873
ENSDARG00000037116
ENSDARG00000113820
ENSDARG00000038424
ENSDARG00000087804
ENSDARG00000041411
ENSDARG00000075881
ENSDARG00000015065
ENSDARG00000037554
ENSDARG00000100426
ENSDARG00000073688
ENSDARG00000097938
ENSDARG00000009567
ENSDARG00000091111
ENSDARG00000037030
ENSDARG00000052405
ENSDARG00000091126
ENSDARG00000105470
ENSDARG00000101030
ENSDARG00000060070
ENSDARG00000024488
ENSDARG00000078468
ENSDARG00000003991
ENSDARG00000098753
ENSDARG00000044125
ENSDARG00000068233
ENSDARG00000059235
ENSDARG00000033735
ENSDARG00000022841
ENSDARG00000076189
ENSDARG00000056874
ENSDARG00000005789
ENSDARG00000102051
ENSDARG00000104632
ENSDARG00000101479
ENSDARG00000090352
ENSDARG00000024443
ENSDARG00000088641
ENSDARG00000026895
ENSDARG00000056089
ENSDARG00000075748
ENSDARG00000024789
ENSDARG00000018393
ENSDARG00000091150
ENSDARG00000074846
ENSDARG00000039682
ENSDARG00000077239
ENSDARG00000017128
ENSDARG00000027063
ENSDARG00000062959
ENSDARG00000036848
ENSDARG00000012729
ENSDARG00000054060
ENSDARG00000032389
ENSDARG00000088227
ENSDARG00000022995
ENSDARG00000058731
ENSDARG00000109233
ENSDARG00000002644
ENSDARG00000079276
ENSDARG00000090183
ENSDARG00000096365
ENSDARG00000061603
ENSDARG00000060542
ENSDARG00000028087
ENSDARG00000059886
ENSDARG00000093052
ENSDARG00000060498
ENSDARG00000031796
ENSDARG00000076586
ENSDARG00000070651
ENSDARG00000019815
ENSDARG00000092045
ENSDARG00000002216
ENSDARG00000035665
ENSDARG00000062190
ENSDARG00000079009
ENSDARG00000063295
ENSDARG00000103466
ENSDARG00000104169
ENSDARG00000023188
ENSDARG00000038095
ENSDARG00000022698
ENSDARG00000040445
ENSDARG00000074120
ENSDARG00000071506
ENSDARG00000055225
ENSDARG00000042837
ENSDARG00000095005
ENSDARG00000096603
ENSDARG00000086337
ENSDARG00000044968
ENSDARG00000026070
ENSDARG00000020645
ENSDARG00000030604
ENSDARG00000095698
ENSDARG00000020395
ENSDARG00000061351
ENSDARG00000073893
ENSDARG00000031136
ENSDARG00000092903
ENSDARG00000100899
ENSDARG00000017744
ENSDARG00000020798
ENSDARG00000036628
ENSDARG00000043586
ENSDARG00000039335
ENSDARG00000063307
ENSDARG00000012060
ENSDARG00000060518
ENSDARG00000105592
ENSDARG00000079815
ENSDARG00000099038
ENSDARG00000012016
ENSDARG00000093098
ENSDARG00000010556
ENSDARG00000075265
ENSDARG00000045302
ENSDARG00000061747
ENSDARG00000096587
ENSDARG00000001634
ENSDARG00000086703
ENSDARG00000069608
ENSDARG00000055365
ENSDARG00000054609
ENSDARG00000017500
ENSDARG00000099674
ENSDARG00000059409
ENSDARG00000104752
ENSDARG00000117145
ENSDARG00000060023
ENSDARG00000092788
ENSDARG00000078362
ENSDARG00000026350
ENSDARG00000035650
ENSDARG00000058821
ENSDARG00000103044
ENSDARG00000040982
ENSDARG00000078603
ENSDARG00000037266
ENSDARG00000034222
ENSDARG00000042722
ENSDARG00000031745
ENSDARG00000075263
ENSDARG00000102180
ENSDARG00000036942
ENSDARG00000007788
ENSDARG00000035961
ENSDARG00000004034
ENSDARG00000103515
ENSDARG00000103947
ENSDARG00000057241
ENSDARG00000026048
ENSDARG00000036994
ENSDARG00000012244
ENSDARG00000076867
ENSDARG00000102312
ENSDARG00000039422
ENSDARG00000053358
ENSDARG00000002071
ENSDARG00000062531
ENSDARG00000004169
ENSDARG00000075468
ENSDARG00000089362
ENSDARG00000096898
ENSDARG00000001452
ENSDARG00000089924
ENSDARG00000002956
ENSDARG00000058160
ENSDARG00000071437
ENSDARG00000077862
ENSDARG00000104139
ENSDARG00000094451
ENSDARG00000093303
ENSDARG00000098377
ENSDARG00000015003
ENSDARG00000044694
ENSDARG00000078249
ENSDARG00000012945
ENSDARG00000104571
ENSDARG00000004930
ENSDARG00000045836
ENSDARG00000070794
ENSDARG00000058348
ENSDARG00000091058
ENSDARG00000071331
ENSDARG00000100897
ENSDARG00000040224
ENSDARG00000052094
ENSDARG00000058673
ENSDARG00000036299
ENSDARG00000040076
ENSDARG00000098293
ENSDARG00000041060
ENSDARG00000006526
ENSDARG00000004954
ENSDARG00000101367
ENSDARG00000003789
ENSDARG00000075045
ENSDARG00000070774
ENSDARG00000087554
ENSDARG00000039863
ENSDARG00000087736
ENSDARG00000067796
ENSDARG00000071084
ENSDARG00000078318
ENSDARG00000055226
ENSDARG00000013771
ENSDARG00000016470
ENSDARG00000035559
ENSDARG00000097208
ENSDARG00000103826
ENSDARG00000090730
ENSDARG00000090873
ENSDARG00000077011
ENSDARG00000053530
ENSDARG00000074656
ENSDARG00000013050
ENSDARG00000027611
ENSDARG00000039100
ENSDARG00000058647
ENSDARG00000042876
ENSDARG00000033144
ENSDARG00000009134
ENSDARG00000088124
ENSDARG00000037861
ENSDARG00000063385
ENSDARG00000009313
ENSDARG00000056795
ENSDARG00000108953
ENSDARG00000040621
ENSDARG00000094935
ENSDARG00000105142
ENSDARG00000006253
ENSDARG00000108038
ENSDARG00000057633
ENSDARG00000054848
ENSDARG00000044809
ENSDARG00000104981
ENSDARG00000011094
ENSDARG00000035264
ENSDARG00000024116
ENSDARG00000008388
ENSDARG00000059333
ENSDARG00000040991
ENSDARG00000009087
ENSDARG00000018179
ENSDARG00000092894
ENSDARG00000058690
ENSDARG00000102514
ENSDARG00000100513
ENSDARG00000056378
ENSDARG00000060526
ENSDARG00000027310
ENSDARG00000104836
ENSDARG00000104077
ENSDARG00000017036
ENSDARG00000099690
ENSDARG00000086647
ENSDARG00000054929
ENSDARG00000104474
ENSDARG00000078800
ENSDARG00000014522
ENSDARG00000015404
ENSDARG00000010411
ENSDARG00000018110
ENSDARG00000039997
ENSDARG00000071095
ENSDARG00000052842
ENSDARG00000087740
ENSDARG00000104375
ENSDARG00000105744
ENSDARG00000013598
ENSDARG00000039459
ENSDARG00000103754
ENSDARG00000009689
ENSDARG00000005462
ENSDARG00000070109
ENSDARG00000061140
ENSDARG00000090882
ENSDARG00000038882
ENSDARG00000089078
ENSDARG00000069463
ENSDARG00000104197
ENSDARG00000101138
ENSDARG00000040133
ENSDARG00000105018
ENSDARG00000044612
ENSDARG00000087413
ENSDARG00000059510
ENSDARG00000078311
ENSDARG00000067916
ENSDARG00000018025
ENSDARG00000055252
ENSDARG00000099109
ENSDARG00000074424
ENSDARG00000075261
ENSDARG00000096979
ENSDARG00000069133
ENSDARG00000058351
ENSDARG00000042725
ENSDARG00000062049
ENSDARG00000099572
ENSDARG00000021521
ENSDARG00000076780
ENSDARG00000025903
ENSDARG00000014059
ENSDARG00000055955
ENSDARG00000011496
ENSDARG00000032264
ENSDARG00000042793
ENSDARG00000038010
ENSDARG00000000767
ENSDARG00000056615
ENSDARG00000040046
ENSDARG00000062837
ENSDARG00000025218
ENSDARG00000008200
ENSDARG00000043843
ENSDARG00000054610
ENSDARG00000061024
ENSDARG00000071196
ENSDARG00000088612
ENSDARG00000041572
ENSDARG00000098774
ENSDARG00000099464
ENSDARG00000001950
ENSDARG00000079267
ENSDARG00000079328
ENSDARG00000003519
ENSDARG00000003200
ENSDARG00000097108
ENSDARG00000093440
ENSDARG00000018283
ENSDARG00000108340
ENSDARG00000044039
ENSDARG00000078912
ENSDARG00000070735
ENSDARG00000097019
ENSDARG00000036194
ENSDARG00000074094
ENSDARG00000101675
ENSDARG00000089043
ENSDARG00000110744
ENSDARG00000059789
ENSDARG00000013082
ENSDARG00000054323
ENSDARG00000040041
ENSDARG00000093978
ENSDARG00000042561
ENSDARG00000003961
ENSDARG00000062341
ENSDARG00000075608
ENSDARG00000111698
ENSDARG00000010784
ENSDARG00000052059
ENSDARG00000076066
ENSDARG00000101644
ENSDARG00000008803
ENSDARG00000086933
ENSDARG00000035663
ENSDARG00000016457
ENSDARG00000014577
ENSDARG00000109371
ENSDARG00000037408
ENSDARG00000061736
ENSDARG00000071586
ENSDARG00000060917
ENSDARG00000073909
ENSDARG00000059254
ENSDARG00000056483
ENSDARG00000075132
ENSDARG00000077785
ENSDARG00000059049
ENSDARG00000000183
ENSDARG00000093748
ENSDARG00000027087
ENSDARG00000100150
ENSDARG00000017860
ENSDARG00000077009
ENSDARG00000003021
ENSDARG00000008859
ENSDARG00000062152
ENSDARG00000103589
ENSDARG00000021509
ENSDARG00000086112
ENSDARG00000100918
ENSDARG00000114572
ENSDARG00000004433
ENSDARG00000057035
ENSDARG00000061120
ENSDARG00000038669
ENSDARG00000043835
ENSDARG00000021859
ENSDARG00000059233
ENSDARG00000055504
ENSDARG00000075802
ENSDARG00000101244
ENSDARG00000012694
ENSDARG00000020086
ENSDARG00000071235
ENSDARG00000097572
ENSDARG00000026865
ENSDARG00000035459
ENSDARG00000039255
ENSDARG00000033437
ENSDARG00000040178
ENSDARG00000103785
ENSDARG00000094973
ENSDARG00000060457
ENSDARG00000111945
ENSDARG00000015201
ENSDARG00000077337
ENSDARG00000099839
ENSDARG00000055575
ENSDARG00000061896
ENSDARG00000101789
ENSDARG00000056704
ENSDARG00000053558
ENSDARG00000099138
ENSDARG00000043680
ENSDARG00000094732
ENSDARG00000057121
ENSDARG00000042387
ENSDARG00000004877
ENSDARG00000017905
ENSDARG00000058953
ENSDARG00000062329
ENSDARG00000067976
ENSDARG00000087911
ENSDARG00000060248
ENSDARG00000102908
ENSDARG00000088900
ENSDARG00000030463
ENSDARG00000055875
ENSDARG00000079248
ENSDARG00000088283
ENSDARG00000069027
ENSDARG00000088631
ENSDARG00000079712
ENSDARG00000101169
ENSDARG00000098612
ENSDARG00000042894
ENSDARG00000059438
ENSDARG00000000069
ENSDARG00000021891
ENSDARG00000037320
ENSDARG00000069113
ENSDARG00000089432
ENSDARG00000097374
ENSDARG00000103311
ENSDARG00000078056
ENSDARG00000034063
ENSDARG00000087247
ENSDARG00000112073
ENSDARG00000040474
ENSDARG00000069143
ENSDARG00000070081
ENSDARG00000067964
ENSDARG00000102100
ENSDARG00000031894
ENSDARG00000012271
ENSDARG00000003931
ENSDARG00000013861
ENSDARG00000057706
ENSDARG00000007018
ENSDARG00000093193
ENSDARG00000017489
ENSDARG00000076563
ENSDARG00000111653
ENSDARG00000092493
ENSDARG00000025670
ENSDARG00000079315
ENSDARG00000052322
ENSDARG00000053110
ENSDARG00000004497
ENSDARG00000078768
ENSDARG00000067797
ENSDARG00000058943
ENSDARG00000089434
ENSDARG00000069402
ENSDARG00000087402
ENSDARG00000042021
ENSDARG00000019304
ENSDARG00000041703
ENSDARG00000009123
ENSDARG00000101198
ENSDARG00000045190
ENSDARG00000016143
ENSDARG00000024877
ENSDARG00000030364
ENSDARG00000055429
ENSDARG00000099672
ENSDARG00000092667
ENSDARG00000038066
ENSDARG00000103984
ENSDARG00000006859
ENSDARG00000100972
ENSDARG00000043643
ENSDARG00000052656
ENSDARG00000056407
ENSDARG00000059367
ENSDARG00000079905
ENSDARG00000043716
ENSDARG00000058666
ENSDARG00000105473
ENSDARG00000021442
ENSDARG00000074575
ENSDARG00000057949
ENSDARG00000038668
ENSDARG00000071353
ENSDARG00000028625
ENSDARG00000102762
ENSDARG00000056764
ENSDARG00000005821
ENSDARG00000053535

## Sheet: Table3 GO_down_BP
ID	Description	GeneRatio	BgRatio	pvalue	p.adjust	qvalue	geneID	Count
GO:0030029	actin filament-based process	33/337	499/17036	1.38082e-09	2.25902e-06	2.10902e-06	kank2/sorbs2b/ache/vcla/mical2b/tfpi2/specc1lb/rock2a/slc8a1a/mical3a/dlg1l/specc1/scn3b/add2/tmod1/rhobtb2b/hmcn2/myom1b/epb41b/ttn.1/daam1b/coro6/setd3/mical2a/ppp1r12a/si:ch211-248g20.5/ldb3b/cacna1g/ttn.2/rock2b/synpo2lb/rock1/sorbs2a	33
GO:0030036	actin cytoskeleton organization	31/337	487/17036	1.0985e-08	8.98573e-06	8.38907e-06	kank2/sorbs2b/ache/vcla/mical2b/tfpi2/specc1lb/rock2a/slc8a1a/mical3a/dlg1l/specc1/add2/tmod1/rhobtb2b/hmcn2/myom1b/epb41b/ttn.1/daam1b/coro6/setd3/mical2a/ppp1r12a/si:ch211-248g20.5/ldb3b/ttn.2/rock2b/synpo2lb/rock1/sorbs2a	31
GO:0097435	supramolecular fiber organization	24/337	435/17036	6.44105e-06	0.00342027	0.00319316	kank2/sorbs2b/ache/vcla/mical2b/tfpi2/slc8a1a/mical3a/dlg1l/add2/tmod1/rhobtb2b/hmcn2/myom1b/sdc2/ttn.1/coro6/mical2a/ppp1r12a/ckap5/ttn.2/synpo2lb/rock1/sorbs2a	24
GO:0007015	actin filament organization	18/337	275/17036	9.81173e-06	0.00342027	0.00319316	kank2/sorbs2b/mical2b/mical3a/dlg1l/add2/tmod1/rhobtb2b/hmcn2/myom1b/ttn.1/coro6/mical2a/ppp1r12a/ttn.2/synpo2lb/rock1/sorbs2a	18
GO:0031032	actomyosin structure organization	13/337	152/17036	1.04532e-05	0.00342027	0.00319316	ache/vcla/tfpi2/rock2a/slc8a1a/tmod1/hmcn2/myom1b/epb41b/ttn.1/ttn.2/rock2b/rock1	13
GO:0018107	peptidyl-threonine phosphorylation	7/337	47/17036	3.54813e-05	0.00829248	0.00774185	rock2a/hipk2/nlk2/hipk3a/hipk3b/rock2b/rock1	7
GO:0018210	peptidyl-threonine modification	7/337	47/17036	3.54813e-05	0.00829248	0.00774185	rock2a/hipk2/nlk2/hipk3a/hipk3b/rock2b/rock1	7

## Sheet: Table4 GO_down_CC
ID	Description	GeneRatio	BgRatio	pvalue	p.adjust	qvalue	geneID	Count
GO:0031674	I band	12/332	85/17320	7.58417e-08	2.05531e-05	1.73238e-05	spegb/fhl2b/myoz2b/ryr3/hmcn2/myom1b/ttn.1/ppp1r12a/tnni3k/ldb3b/ttn.2/synpo2lb	12
GO:0030017	sarcomere	14/332	135/17320	3.24903e-07	2.31081e-05	1.94774e-05	spegb/fhl2b/smpx/myoz2b/ryr3/tmod1/hmcn2/myom1b/ttn.1/ppp1r12a/tnni3k/ldb3b/ttn.2/synpo2lb	14
GO:0044449	contractile fiber part	14/332	136/17320	3.56002e-07	2.31081e-05	1.94774e-05	spegb/fhl2b/smpx/myoz2b/ryr3/tmod1/hmcn2/myom1b/ttn.1/ppp1r12a/tnni3k/ldb3b/ttn.2/synpo2lb	14
GO:0030016	myofibril	14/332	137/17320	3.89751e-07	2.31081e-05	1.94774e-05	spegb/fhl2b/smpx/myoz2b/ryr3/tmod1/hmcn2/myom1b/ttn.1/ppp1r12a/tnni3k/ldb3b/ttn.2/synpo2lb	14
GO:0043292	contractile fiber	14/332	138/17320	4.26349e-07	2.31081e-05	1.94774e-05	spegb/fhl2b/smpx/myoz2b/ryr3/tmod1/hmcn2/myom1b/ttn.1/ppp1r12a/tnni3k/ldb3b/ttn.2/synpo2lb	14
GO:0030018	Z disc	10/332	75/17320	1.60763e-06	7.26115e-05	6.12029e-05	fhl2b/myoz2b/ryr3/hmcn2/myom1b/ttn.1/ppp1r12a/ldb3b/ttn.2/synpo2lb	10
GO:0031672	A band	7/332	36/17320	4.61992e-06	0.000178857	0.000150755	spegb/smpx/hmcn2/myom1b/ttn.1/ppp1r12a/ttn.2	7
GO:0044853	plasma membrane raft	5/332	17/17320	1.28567e-05	0.000435521	0.000367093	cav2/cav1/add2/cavin2a/cavin2b	5
GO:0031430	M band	6/332	30/17320	1.90901e-05	0.000574825	0.00048451	spegb/smpx/hmcn2/myom1b/ttn.1/ttn.2	6
GO:0042383	sarcolemma	6/332	33/17320	3.39251e-05	0.000919371	0.000774922	sgcd/cav2/cav1/ryr3/cacna2d1a/sgcg	6
GO:0005901	caveola	4/332	13/17320	8.26802e-05	0.00203694	0.0017169	cav2/cav1/cavin2a/cavin2b	4
GO:0045121	membrane raft	6/332	45/17320	0.000205642	0.00398064	0.00335521	slc38a9/cav2/cav1/add2/cavin2a/cavin2b	6
GO:0098589	membrane region	6/332	45/17320	0.000205642	0.00398064	0.00335521	slc38a9/cav2/cav1/add2/cavin2a/cavin2b	6
GO:0098857	membrane microdomain	6/332	45/17320	0.000205642	0.00398064	0.00335521	slc38a9/cav2/cav1/add2/cavin2a/cavin2b	6

## Sheet: Table5 GO_up_BP
ID	Description	GeneRatio	BgRatio	pvalue	p.adjust	qvalue	geneID	Count
GO:0006955	immune response	51/492	471/17036	3.29909e-16	6.75984e-13	5.87933e-13	c6/ccl25b/cxcl12a/c4/si:ch73-158p21.3/ccl34b.4/stat1b/enpp1/si:dkeyp-9d4.2/ccl35.1/socs1a/rsad2/si:ch211-241b2.5/cd74b/fas/ccl34b.8/lgals17/tnfsf10/anxa1a/cfp/stat2/fybb/tnfsf13b/sting1/ccl39.7/pycard/cxcl18b/cfbl/ccl34a.4/illr3/cxcr4a/itk/cd74a/tnfb/ackr4b/c1qb/irf1b/mstnb/b2m/zgc:123107/ptpn6/tnfsf18/zgc:153654/btk/cxcl11.5/c3a.1/c7b/cxcl12b/irak3/lpxn/tlr5b	51
GO:0002682	regulation of immune system process	35/492	307/17036	4.13118e-12	4.2324e-09	3.6811e-09	c6/ccl25b/cxcl12a/c4/ptk2ba/cish/socs1a/si:ch211-241b2.5/wasb/lgals17/anxa1a/fybb/sting1/lgals9l3/lpar2a/cfbl/illr3/itk/c1qb/irf1b/lyn/lgals9l1/b2m/rac2/spi1b/btk/c3a.1/wnt16/c7b/pag1/irak3/lpxn/tlr5b/spi1a/irf8	35
GO:0006952	defense response	38/492	370/17036	1.19361e-11	8.15236e-09	7.09047e-09	ccl25b/cxcl12a/ncf1/ccl34b.4/stat1b/lygl1/ccl35.1/socs1a/rsad2/ccl34b.8/mmp25b/anxa1a/stat2/sting1/ccl39.7/nkl.1/pycard/cxcl18b/illr3/cd59/mpeg1.1/irf1b/ifit10/b2m/rac2/cybb/ifit16/tnfaip6/ptpn6/gig2i/cxcl11.5/leap2/cxcl12b/thbs1a/acod1/irak3/tlr5b/ch25h	38
GO:0043207	response to external biotic stimulus	31/492	276/17036	1.05458e-10	4.32167e-08	3.75874e-08	ncf1/lygl1/mxc/ccl35.1/mxa/rsad2/si:ch211-241b2.5/ccl34b.8/lgals17/sting1/ccl39.7/nkl.1/pycard/cxcl18b/cfbl/cd59/mpeg1.1/irf1b/ifit10/cebpb/rac2/ifit16/mcm4/gig2i/tfa/cxcl11.5/leap2/mxe/acod1/tlr5b/ch25h	31
GO:0051707	response to other organism	31/492	276/17036	1.05458e-10	4.32167e-08	3.75874e-08	ncf1/lygl1/mxc/ccl35.1/mxa/rsad2/si:ch211-241b2.5/ccl34b.8/lgals17/sting1/ccl39.7/nkl.1/pycard/cxcl18b/cfbl/cd59/mpeg1.1/irf1b/ifit10/cebpb/rac2/ifit16/mcm4/gig2i/tfa/cxcl11.5/leap2/mxe/acod1/tlr5b/ch25h	31
GO:0060326	cell chemotaxis	19/492	114/17036	6.39638e-10	1.87231e-07	1.62843e-07	ccl25b/cxcl12a/ccl34b.4/ptk2ba/ccl35.1/ccl34b.8/wasb/anxa1a/ccl39.7/cxcl18b/aanat2/cxcr4a/ackr4b/lyn/rac2/cyba/cxcl11.5/rab13/ch25h	19
GO:0051704	multi-organism process	38/492	447/17036	2.85373e-09	5.84729e-07	5.08565e-07	cxcl12a/ncf1/lygl1/mxc/ccl35.1/bmb/mxa/rsad2/si:ch211-241b2.5/ccl34b.8/lgals17/dchs1b/sting1/ccl39.7/nkl.1/pycard/cxcl18b/tp53/cfbl/trpc6a/cd59/mpeg1.1/irf1b/ifit10/cebpb/rgs14a/rac2/ifit16/mcm4/gig2i/tfa/cxcl11.5/leap2/psme4a/mxe/acod1/tlr5b/ch25h	38
GO:0006935	chemotaxis	34/492	378/17036	4.8448e-09	9.02454e-07	7.84904e-07	ccl25b/cxcl12a/ccl34b.4/ptk2ba/ccl35.1/ccl34b.8/mmp25b/efnb2a/s1pr1/wasb/anxa1a/nrp2a/ccl39.7/sema3ga/sema3bl/cxcl18b/aanat2/cxcr4a/vaspa/arl3l2/ackr4b/lyn/rac2/cyba/col15a1b/gli1/cxcl11.5/robo4/cxcl12b/rab13/ch25h/ephb3a/isl2a/cdh11	34
GO:0040012	regulation of locomotion	24/492	245/17036	1.92797e-07	2.32377e-05	2.02108e-05	ccl25b/cxcl12a/nsmfb/ptk2ba/socs1a/efnb2a/s1pr1/wasb/anxa1a/arhgap4b/sema3ga/sema3bl/anxa5b/arl3l2/lyn/rac2/rnd2/col15a1b/pdgfaa/zap70/robo4/cxcl12b/lef1/rnd1a	24
GO:0070098	chemokine-mediated signaling pathway	9/492	38/17036	1.00429e-06	9.35362e-05	8.13525e-05	ccl25b/cxcl12a/ccl34b.4/ccl35.1/ccl34b.8/ccl39.7/cxcl18b/cxcl11.5/cxcl12b	9
GO:1990868	response to chemokine	9/492	40/17036	1.60026e-06	0.000136623	0.000118827	ccl25b/cxcl12a/ccl34b.4/ccl35.1/ccl34b.8/ccl39.7/cxcl18b/cxcl11.5/cxcl12b	9
GO:1990869	cellular response to chemokine	9/492	40/17036	1.60026e-06	0.000136623	0.000118827	ccl25b/cxcl12a/ccl34b.4/ccl35.1/ccl34b.8/ccl39.7/cxcl18b/cxcl11.5/cxcl12b	9
GO:0002252	immune effector process	17/492	151/17036	1.76653e-06	0.000144785	0.000125926	c6/c4/rsad2/anxa1a/sting1/cfbl/illr3/cd74a/c1qb/irf1b/ifit10/rac2/ifit16/gig2i/c3a.1/c7b/ch25h	17
GO:0051270	regulation of cellular component movement	22/492	242/17036	2.19194e-06	0.000166344	0.000144677	ccl25b/cxcl12a/nsmfb/ptk2ba/socs1a/s1pr1/wasb/anxa1a/arhgap4b/sema3ga/sema3bl/anxa5b/arl3l2/lyn/rac2/rnd2/col15a1b/pdgfaa/zap70/robo4/lef1/rnd1a	22
GO:0010499	proteasomal ubiquitin-independent protein catabolic process	7/492	24/17036	3.62687e-06	0.000247715	0.000215449	psmb12/psmb8a/psmb9a/psmb10/psma6l/psmb13a/psme4a	7
GO:0050776	regulation of immune response	18/492	178/17036	4.16495e-06	0.00027529	0.000239432	c6/c4/socs1a/anxa1a/fybb/sting1/cfbl/illr3/itk/c1qb/irf1b/b2m/btk/c3a.1/c7b/irak3/lpxn/tlr5b	18
GO:0030029	actin filament-based process	33/492	499/17036	9.096e-06	0.000532506	0.000463144	cxcl12a/pdlim3a/elmo1/aif1l/ptk2ba/zgc:172352/arpc1b/hcls1/lcp1/mybpc1/wasb/evla/anxa1a/wipf1b/abracl/cxcr4a/vaspa/rac2/mybpc2b/coro1a/rnd2/csrp1a/anln/scin/kif23/mical3b/dbn1/wipf1a/rab13/tpm1/capgb/rnd1a/ppp1r9alb	33
GO:0032101	regulation of response to external stimulus	15/492	143/17036	1.68886e-05	0.000887301	0.000771725	cxcl12a/ptk2ba/efnb2a/anxa1a/sting1/sema3ga/sema3bl/arl3l2/irf1b/cntfr/lyn/rac2/tnfaip6/col15a1b/cxcl12b	15
GO:0090132	epithelium migration	9/492	57/17036	3.40589e-05	0.00140813	0.00122471	fn1a/efnb2a/anxa1a/cxcr4a/acvrl1/zap70/robo4/cxcl12b/rab13	9
GO:0050920	regulation of chemotaxis	10/492	71/17036	3.505e-05	0.00140813	0.00122471	cxcl12a/ptk2ba/efnb2a/sema3ga/sema3bl/arl3l2/lyn/rac2/col15a1b/cxcl12b	10
GO:0030036	actin cytoskeleton organization	31/492	487/17036	3.54302e-05	0.00140813	0.00122471	cxcl12a/pdlim3a/elmo1/aif1l/ptk2ba/zgc:172352/arpc1b/hcls1/lcp1/mybpc1/wasb/evla/anxa1a/wipf1b/cxcr4a/vaspa/rac2/mybpc2b/coro1a/rnd2/csrp1a/anln/kif23/mical3b/dbn1/wipf1a/rab13/tpm1/capgb/rnd1a/ppp1r9alb	31
GO:0002695	negative regulation of leukocyte activation	7/492	33/17036	3.57359e-05	0.00140813	0.00122471	cish/si:ch211-241b2.5/lgals17/anxa1a/lgals9l3/lgals9l1/pag1	7
GO:0030866	cortical actin cytoskeleton organization	7/492	33/17036	3.57359e-05	0.00140813	0.00122471	zgc:172352/wasb/wipf1b/anln/kif23/wipf1a/rab13	7
GO:0050866	negative regulation of cell activation	7/492	33/17036	3.57359e-05	0.00140813	0.00122471	cish/si:ch211-241b2.5/lgals17/anxa1a/lgals9l3/lgals9l1/pag1	7
GO:0051250	negative regulation of lymphocyte activation	7/492	33/17036	3.57359e-05	0.00140813	0.00122471	cish/si:ch211-241b2.5/lgals17/anxa1a/lgals9l3/lgals9l1/pag1	7
GO:0030865	cortical cytoskeleton organization	7/492	35/17036	5.35096e-05	0.00199348	0.00173381	zgc:172352/wasb/wipf1b/anln/kif23/wipf1a/rab13	7
GO:0050868	negative regulation of T cell activation	6/492	29/17036	0.000151832	0.00500983	0.00435727	si:ch211-241b2.5/lgals17/anxa1a/lgals9l3/lgals9l1/pag1	6
GO:1903038	negative regulation of leukocyte cell-cell adhesion	6/492	29/17036	0.000151832	0.00500983	0.00435727	si:ch211-241b2.5/lgals17/anxa1a/lgals9l3/lgals9l1/pag1	6
GO:0003373	dynamin family protein polymerization involved in membrane fission	4/492	11/17036	0.000192954	0.00599035	0.00521007	mxc/mxa/mxf/mxe	4
GO:0003374	dynamin family protein polymerization involved in mitochondrial fission	4/492	11/17036	0.000192954	0.00599035	0.00521007	mxc/mxa/mxf/mxe	4
GO:0007409	axonogenesis	24/492	373/17036	0.000228021	0.00677124	0.00588925	cxcl12a/nsmfb/mmp25b/elavl4/efnb2a/nrp2a/sema3ga/grna/sema3bl/vaspa/arl3l2/rac2/coro1a/tmem59l/rgs4/col15a1b/gli1/casp3a/robo4/cxcl12b/dbn1/ephb3a/isl2a/cdh11	24
GO:0007159	leukocyte cell-cell adhesion	6/492	32/17036	0.000269153	0.00776753	0.00675576	si:ch211-241b2.5/lgals17/anxa1a/lgals9l3/lgals9l1/pag1	6
GO:0031347	regulation of defense response	10/492	91/17036	0.000291785	0.00830371	0.0072221	cxcl12a/socs1a/anxa1a/sting1/illr3/irf1b/b2m/tnfaip6/irak3/tlr5b	10
GO:0001525	angiogenesis	21/492	313/17036	0.000318067	0.00892766	0.00776478	elmo1/ptk2ba/mtbl/fn1a/myh9a/plekhh1/efnb2a/s1pr1/anxa1a/nrp2a/pdgfrb/lpar2a/tp53/hlx1/cxcr4a/zap70/robo4/cxcl12b/thbs1a/rspo3/rab13	21
GO:0019882	antigen processing and presentation	7/492	46/17036	0.00032383	0.0089666	0.00779864	si:ch73-158p21.3/cd74b/cd74a/tapbpl/b2m/zgc:123107/erap1b	7
GO:0051241	negative regulation of multicellular organismal process	16/492	208/17036	0.000367697	0.00975017	0.00848015	cish/s1pr1/anxa1a/sema3ga/lgals9l3/id3/sema3bl/lpar2a/anxa5b/tp53/mstnb/lgals9l1/spi1b/thbs1a/rspo3/irak3	16
GO:0042127	regulation of cell proliferation	19/492	272/17036	0.000368301	0.00975017	0.00848015	ccl25b/cxcl12a/ptk2ba/stat1b/mych/tbx3a/si:ch211-241b2.5/lgals17/anxa1a/stat2/lgals9l3/mycb/irf1b/tbx2a/mstnb/lgals9l1/pdgfaa/gli1/lef1	19

## Sheet: Table6 GO_klothoOverlap
ID	Description	GeneRatio	BgRatio	pvalue	p.adjust	qvalue	geneID	Count
GO:0006955	immune response	39/401	405/14660	7.52972e-12	1.44269e-08	1.27213e-08	c6/ccl25b/cxcl12a/c4b/c4/si:ch73-158p21.3/ptk2ba/ccl35.1/socs1a/si:ch211-241b2.5/cd74b/fas/ccl34b.8/tnfsf10/si:dkey-169i5.4/cfp/fybb/tnfsf13b/sting1/pycard/cxcl18b/ctss2.2/cfbl/ccl34a.4/ctss2.1/hck/cxcr4a/cd74a/tnfb/ackr4b/c1qb/lyn/mstnb/zgc:123107/ptpn6/tnfsf18/c3a.1/c7b/tlr5b	39
GO:0002682	regulation of immune system process	31/401	275/14660	2.20948e-11	2.11668e-08	1.86643e-08	c6/ccl25b/cxcl12a/c4b/c4/ptk2ba/socs1a/tfpi2/si:ch211-241b2.5/cd74b/wasb/adam8a/si:dkey-169i5.4/fybb/tnfsf13b/sting1/lgals9l3/cfbl/cd74a/c1qb/lyn/lgals9l1/rac2/spi1b/c3a.1/wnt16/c7b/pag1/tlr5b/spi1a/irf8	31
GO:0030036	actin cytoskeleton organization	39/401	494/14660	2.6954e-09	1.72146e-06	1.51793e-06	cxcl12a/elmo1/ptk2ba/nckap1l/arpc1b/hcls1/sorbs2b/ache/lcp1/vcla/mical2b/tfpi2/rock2a/wasb/evla/myo1hb/scinlb/tmod1/cxcr4a/svilc/vaspa/daam1b/rac2/myo5ab/coro1a/rnd2/mical2a/ppp1r12a/si:ch211-248g20.5/marcksb/anln/mical3b/rock2b/dbn1/tpm1/phactr3b/capgb/ehbp1/ppp1r9alb	39
GO:0002684	positive regulation of immune system process	18/401	158/14660	3.24319e-07	0.000155349	0.000136982	c6/c4b/c4/socs1a/si:ch211-241b2.5/cd74b/adam8a/si:dkey-169i5.4/fybb/tnfsf13b/sting1/cfbl/cd74a/c1qb/rac2/c3a.1/c7b/tlr5b	18
GO:0007015	actin filament organization	25/401	294/14660	5.42119e-07	0.00020774	0.000183179	elmo1/arpc1b/hcls1/sorbs2b/lcp1/mical2b/wasb/evla/myo1hb/scinlb/tmod1/svilc/vaspa/rac2/myo5ab/coro1a/rnd2/mical2a/ppp1r12a/marcksb/mical3b/dbn1/tpm1/capgb/ppp1r9alb	25
GO:0097435	supramolecular fiber organization	33/401	468/14660	6.55196e-07	0.000209226	0.000184489	cxcl12a/elmo1/ccdc88b/arpc1b/hcls1/sorbs2b/ache/lcp1/vcla/mical2b/tfpi2/wasb/evla/myo1hb/stmn1a/scinlb/tmod1/cxcr4a/svilc/vaspa/rac2/myo5ab/coro1a/rnd2/mical2a/ppp1r12a/marcksb/mical3b/tppp3/dbn1/tpm1/capgb/ppp1r9alb	33
GO:0060326	cell chemotaxis	14/401	116/14660	3.35535e-06	0.000918406	0.000809824	ccl25b/cxcl12a/ptk2ba/ccl35.1/ccl34b.8/wasb/cxcl18b/ccl34a.4/cxcr4a/ackr4b/lyn/rac2/cyba/ch25h	14
GO:0030595	leukocyte chemotaxis	12/401	91/14660	6.67968e-06	0.00143148	0.00126224	ccl25b/cxcl12a/ptk2ba/ccl35.1/ccl34b.8/wasb/cxcl18b/ccl34a.4/lyn/rac2/cyba/ch25h	12
GO:0050900	leukocyte migration	14/401	123/14660	6.72406e-06	0.00143148	0.00126224	ccl25b/cxcl12a/ptk2ba/ccl35.1/socs1a/ccl34b.8/wasb/adam8a/cxcl18b/ccl34a.4/lyn/rac2/cyba/ch25h	14
GO:0050778	positive regulation of immune response	13/401	109/14660	8.56213e-06	0.0016405	0.00144655	c6/c4b/c4/cd74b/si:dkey-169i5.4/fybb/sting1/cfbl/cd74a/c1qb/c3a.1/c7b/tlr5b	13
GO:0002253	activation of immune response	11/401	82/14660	1.36917e-05	0.00238484	0.00210288	c6/c4b/c4/si:dkey-169i5.4/fybb/sting1/cfbl/c1qb/c3a.1/c7b/tlr5b	11
GO:0006956	complement activation	7/401	33/14660	2.51053e-05	0.00373225	0.00329099	c6/c4b/c4/cfbl/c1qb/c3a.1/c7b	7
GO:0050776	regulation of immune response	14/401	138/14660	2.53232e-05	0.00373225	0.00329099	c6/c4b/c4/socs1a/cd74b/si:dkey-169i5.4/fybb/sting1/cfbl/cd74a/c1qb/c3a.1/c7b/tlr5b	14
GO:0019882	antigen processing and presentation	6/401	23/14660	2.7436e-05	0.00375481	0.00331088	si:ch73-158p21.3/cd74b/cd74a/tapbpl/zgc:123107/erap1b	6
GO:0043207	response to external biotic stimulus	23/401	335/14660	5.09087e-05	0.00609631	0.00537555	ccl25b/ncf1/ptk2ba/lygl1/mxc/ccl35.1/socs1a/si:ch211-241b2.5/ccl34b.8/sting1/nkl.1/pycard/cxcl18b/cfbl/ccl34a.4/hck/lyn/cebpb/rac2/ptpn6/mcm4/tlr5b/ch25h	23
GO:0051707	response to other organism	23/401	335/14660	5.09087e-05	0.00609631	0.00537555	ccl25b/ncf1/ptk2ba/lygl1/mxc/ccl35.1/socs1a/si:ch211-241b2.5/ccl34b.8/sting1/nkl.1/pycard/cxcl18b/cfbl/ccl34a.4/hck/lyn/cebpb/rac2/ptpn6/mcm4/tlr5b/ch25h	23
GO:0009607	response to biotic stimulus	23/401	338/14660	5.83753e-05	0.00657924	0.00580139	ccl25b/ncf1/ptk2ba/lygl1/mxc/ccl35.1/socs1a/si:ch211-241b2.5/ccl34b.8/sting1/nkl.1/pycard/cxcl18b/cfbl/ccl34a.4/hck/lyn/cebpb/rac2/ptpn6/mcm4/tlr5b/ch25h	23
GO:0002252	immune effector process	13/401	131/14660	6.18166e-05	0.00658003	0.00580208	c6/c4b/c4/cd74b/sting1/cfbl/cd74a/c1qb/rac2/tnfsf18/c3a.1/c7b/ch25h	13
GO:0006959	humoral immune response	8/401	53/14660	8.81371e-05	0.00887488	0.00782562	c6/c4b/c4/cxcl18b/cfbl/c1qb/c3a.1/c7b	8
GO:0030593	neutrophil chemotaxis	9/401	68/14660	9.26397e-05	0.00887488	0.00782562	ccl25b/cxcl12a/ccl35.1/ccl34b.8/wasb/cxcl18b/ccl34a.4/lyn/rac2	9
GO:0044419	interspecies interaction between organisms	23/401	350/14660	9.90239e-05	0.00903475	0.00796658	ccl25b/ncf1/ptk2ba/lygl1/mxc/ccl35.1/socs1a/si:ch211-241b2.5/ccl34b.8/sting1/nkl.1/pycard/cxcl18b/cfbl/ccl34a.4/hck/lyn/cebpb/rac2/ptpn6/mcm4/tlr5b/ch25h	23
GO:1990266	neutrophil migration	10/401	85/14660	0.000105353	0.00917529	0.0080905	ccl25b/cxcl12a/ccl35.1/ccl34b.8/wasb/cxcl18b/ccl34a.4/lyn/rac2/cyba	10
GO:0030155	regulation of cell adhesion	12/401	121/14660	0.000118623	0.00988184	0.00871352	ptk2ba/si:ch211-241b2.5/plaua/adam8a/lmo7a/lgals9l3/lgals9l1/im:7154036/ppp1r12a/pag1/lef1/lmo7b	12
